# Supplementary material for: Genome-wide Identification and characterization of circular RNAs in the rice blast fungus Magnaporthe oryzae
Source: Sci Rep. 2018 Apr 30;8:6757. doi: 10.1038/s41598-018-25242-w (PMC5928111; doi:10.1038/s41598-018-25242-w)
Supplement: Supplementary file 2 — Dataset S1 [file 41598_2018_25242_MOESM2_ESM.xlsx]

## Sheet: novel_circRNAs
Dataset S1 CircRNAs identified in M. oryzae.
circRNA_id	full_length	spliced_length	gene_id	feature	samples	junction_read	non_junction_read
mor_circ_00001	388	250	P131_10070;	exon:90871-91121,;	CO_2,MY_1	12,12	95,80
mor_circ_00002	281	165	P131_02736;	exon:2263950-2264115,;	MY_1,MY_2	4,8	9,17
mor_circ_00003	455	280	P131_06037;	exon:1498572-1498852,;	CO_1,CO_2,MY_1,MY_2	16,14,20,4	9,0,2,40
mor_circ_00004	381	303	P131_05248;	exon:2360962-2361098,intron:2360795-2360962,;	MY_1,MY_2	2,3	83,77
mor_circ_00005	324	324	P131_10050;	exon:13179-13503,;	CO_2,MY_2	10,8	81,55
mor_circ_00006	226	221	P131_10892;	exon:72077-72298,;	CO_1,CO_2,MY_1,MY_2	7,14,2,18	81,14,78,82
mor_circ_00007	214	214	P131_10892;	exon:72077-72298,;	CO_2,MY_1,MY_2	3,4,9	8,66,81
mor_circ_00008	429	224	P131_03416;	exon:190668-190892,;	CO_2,MY_1,MY_2	19,7,11	76,15,9
mor_circ_00009	525	389	P131_00234;	exon:872350-872538,exon:872674-872875,;	CO_2,MY_2	10,4	72,39
mor_circ_00010	308	164	P131_12176;	intron:349412-349576,;	CO_2,MY_2	4,3	70,57
mor_circ_00011	249	249	P131_00810;	exon:2914128-2917308,;	CO_2,MY_1	2,3	70,35
mor_circ_00012	311	311	--	--	MY_1,MY_2	4,6	7,0
mor_circ_00013	310	310	P131_06940;	exon:1856692-1858102,;	CO_1,MY_1,MY_2	10,11,85	65,55,167
mor_circ_00014	364	282	P131_04600;	exon:184496-184649,exon:184731-184860,;	MY_1,MY_2	3,16	61,28
mor_circ_00015	317	317	P131_05145;	exon:2047788-2048105,;	CO_2,MY_1,MY_2	23,24,50	60,73,181
mor_circ_00016	401	338	P131_02518;	exon:1535082-1535287,exon:1534886-1535019,;	CO_2,MY_1	5,8	6,34
mor_circ_00017	378	162	P131_00345;	exon:1291473-1291635,;	MY_1,MY_2	6,14	6,14
mor_circ_00018	300	139	P131_10111;	exon:263029-263168,;	CO_1,CO_2	5,11	6,12
mor_circ_00019	370	191	P131_06088;	exon:1657623-1657814,;	CO_2,MY_2	4,3	58,67
mor_circ_00020	756	379	P131_10038;	intron:351646-352025,;	CO_1,CO_2,MY_2	7,4,17	57,93,346
mor_circ_00021	561	379	P131_10038;	intron:351646-352025,;	CO_1,CO_2,MY_2	36,9,27	57,93,346
mor_circ_00022	413	296	P131_01308;	intron:4662182-4662327,exon:4662031-4662182,;	CO_2,MY_2	3,10	57,8
mor_circ_00023	431	392	P131_02632;	exon:1920287-1920679,;	CO_2,MY_2	4,8	57,63
mor_circ_00024	131	131	P131_06248;	exon:2231777-2233079,;	MY_1,MY_2	9,8	57,13
mor_circ_00025	284	284	P131_06940;	exon:1856692-1858102,;	CO_2,MY_1,MY_2	52,22,65	55,55,167
mor_circ_00026	325	325	P131_06940;	exon:1856692-1858102,;	CO_2,MY_1	5,6	55,55
mor_circ_00027	255	255	P131_03841;	exon:1608111-1609002,;	MY_1,MY_2	4,16	53,13
mor_circ_00028	258	258	P131_03841;	exon:1608111-1609002,;	MY_1,MY_2	20,14	53,13
mor_circ_00029	301	301	P131_00782;	exon:2799038-2799449,;	MY_1,MY_2	7,2	5,8
mor_circ_00030	452	137	P131_00349;	exon:1307291-1307428,;	CO_2,MY_1	3,2	5,8
mor_circ_00031	196	196	P131_06786;	exon:1312461-1312657,;	CO_2,MY_1,MY_2	5,13,80	5,42,21
mor_circ_00032	290	191	P131_03586;	exon:733999-734190,;	MY_1,MY_2	8,8	5,37
mor_circ_00033	495	155	P131_01612;	exon:5816676-5816831,;	CO_2,MY_1	3,6	5,23
mor_circ_00034	165	165	P131_08719;	exon:529665-529944,;	CO_2,MY_2	12,2	49,9
mor_circ_00035	208	164	P131_01119;	exon:3979159-3979323,;	CO_1,MY_2	11,2	49,50
mor_circ_00036	215	164	P131_01119;	exon:3979159-3979323,;	CO_1,CO_2,MY_1,MY_2	36,72,15,30	49,49,74,50
mor_circ_00037	240	240	P131_05911;	exon:1089324-1089564,;	MY_1,MY_2	12,68	48,49
mor_circ_00038	558	352	P131_08552;	exon:6555-6907,;	MY_1,MY_2	4,15	47,95
mor_circ_00039	225	225	P131_03117;	exon:3559304-3563110,;	MY_1,MY_2	4,9	41,93
mor_circ_00040	407	153	P131_02305;	exon:878602-878755,;	CO_2,MY_2	6,18	4,15
mor_circ_00041	371	371	--	--	CO_2,MY_1	42,9	4,0
mor_circ_00042	309	274	P131_03544;	exon:600159-600433,;	CO_2,MY_2	4,18	39,62
mor_circ_00043	141	141	P131_09577;	exon:587028-587359,;	MY_1,MY_2	6,11	39,61
mor_circ_00044	196	136	P131_04137;	exon:2656123-2656259,;	CO_2,MY_1,MY_2	6,16,31	39,15,128
mor_circ_00045	172	172	P131_07922;	exon:759385-759557,;	MY_1,MY_2	18,20	39,10
mor_circ_00046	276	276	P131_05777;	exon:604167-607501,;	CO_2,MY_1	7,4	36,2
mor_circ_00047	287	287	P131_11956;	exon:1397841-1398132,;	CO_2,MY_2	3,8	32,38
mor_circ_00048	143	143	P131_10960;	exon:29006-36481,;	CO_1,CO_2	4,9	31,86
mor_circ_00049	168	168	P131_08972;	exon:488519-492752,;	MY_1,MY_2	2,4	31,31
mor_circ_00050	190	190	P131_05778;	exon:613718-613908,;	CO_2,MY_1,MY_2	6,8,18	30,17,19
mor_circ_00051	128	128	P131_05844;	exon:823614-824116,;	MY_1,MY_2	2,8	3,5
mor_circ_00052	147	147	P131_09364;	intron:468079-468244,;	MY_1,MY_2	2,7	3,20
mor_circ_00053	128	128	P131_06841;	exon:1493791-1495587,;	MY_1,MY_2	4,15	3,15
mor_circ_00054	318	318	P131_05707;	exon:340678-340996,;	MY_1,MY_2	7,10	29,56
mor_circ_00055	445	384	P131_04071;	intron:2443949-2444170,exon:2443786-2443949,;	CO_2,MY_2	3,27	28,60
mor_circ_00056	350	194	P131_02645;	exon:1969443-1969637,;	CO_2,MY_1,MY_2	3,3,11	271,34,507
mor_circ_00057	188	188	P131_00234;	exon:872350-872538,;	CO_2,MY_1,MY_2	3,3,31	27,5,19
mor_circ_00058	629	389	P131_09122;	exon:346638-347027,;	CO_2,MY_2	23,30	27,40
mor_circ_00059	268	268	P131_05304;	exon:2535834-2536102,;	MY_1,MY_2	8,8	27,39
mor_circ_00060	194	133	P131_02891;	exon:2784968-2785101,;	CO_2,MY_1,MY_2	6,10,21	26,8,28
mor_circ_00061	268	224	P131_06096;	exon:1681217-1681441,;	MY_1,MY_2	5,11	26,19
mor_circ_00062	205	205	P131_01132;	exon:4031816-4032021,;	MY_1,MY_2	2,11	25,96
mor_circ_00063	190	190	P131_09152;	exon:437918-438274,;	CO_2,MY_1	16,10	241,34
mor_circ_00064	150	150	P131_06052;	exon:1534123-1534327,;	MY_1,MY_2	9,7	23,40
mor_circ_00065	518	323	P131_02794;	intron:2485025-2485194,intron:2484825-2484979,;	CO_2,MY_1	5,5	228,82
mor_circ_00066	220	220	P131_09019;	exon:645014-646175,;	CO_2,MY_1,MY_2	2,5,7	22,25,119
mor_circ_00067	203	203	P131_00990;	exon:3573599-3574634,;	MY_1,MY_2	6,6	21,43
mor_circ_00068	302	128	P131_01551;	exon:5602362-5602490,;	CO_2,MY_2	2,22	20,7
mor_circ_00069	296	175	P131_09837;	exon:36293-36468,;	MY_1,MY_2	2,6	20,62
mor_circ_00070	718	204	P131_06603;	exon:731589-731793,;	MY_1,MY_2	22,3	20,5
mor_circ_00071	133	133	P131_08984;	exon:534339-534862,;	MY_1,MY_2	4,5	2,74
mor_circ_00072	207	177	P131_00654;	exon:2367147-2367324,;	CO_2,MY_1,MY_2	23,6,35	19,9,52
mor_circ_00073	504	207	P131_07487;	intron:1469269-1469476,;	CO_2,MY_2	14,16	19,29
mor_circ_00074	136	136	P131_02701;	exon:2140740-2140970,;	MY_1,MY_2	7,8	19,27
mor_circ_00075	156	156	P131_06061;	exon:1555965-1558035,;	MY_1,MY_2	11,5	19,21
mor_circ_00076	244	180	P131_01649;	exon:5947079-5947259,;	CO_1,CO_2,MY_2	3,39,44	18,33,18
mor_circ_00077	245	245	P131_09987;	exon:150276-150521,;	CO_2,MY_1,MY_2	51,10,23	18,14,25
mor_circ_00078	132	132	P131_02131;	exon:325179-326291,;	MY_1,MY_2	9,6	17,64
mor_circ_00079	248	248	P131_07332;	exon:886776-887024,;	MY_1,MY_2	3,4	17,44
mor_circ_00080	344	245	P131_06817;	exon:1409880-1410125,;	CO_2,MY_1,MY_2	14,2,10	17,16,23
mor_circ_00081	217	217	P131_04581;	exon:118552-118769,;	MY_1,MY_2	4,12	16,73
mor_circ_00082	250	250	P131_10950;	exon:10377-10627,;	CO_1,CO_2	9,7	15,11
mor_circ_00083	206	206	P131_01377;	exon:4900974-4901237,;	CO_2,MY_2	6,7	142,55
mor_circ_00084	229	221	P131_10892;	exon:72077-72298,;	CO_2,MY_2	3,6	14,82
mor_circ_00085	408	408	P131_06138;	exon:1841381-1841789,;	CO_2,MY_1	4,6	134,48
mor_circ_00086	191	191	P131_04824;	exon:944870-945061,;	CO_2,MY_1	2,2	13,6
mor_circ_00087	197	195	P131_01541;	exon:5559365-5559560,;	CO_2,MY_1	5,5	13,27
mor_circ_00088	156	156	P131_08107;	exon:336335-337023,;	MY_1,MY_2	2,6	13,16
mor_circ_00089	401	172	P131_07922;	exon:759385-759557,;	CO_1,CO_2,MY_1,MY_2	4,20,3,5	13,12,39,10
mor_circ_00090	260	260	P131_09364;	exon:469126-469386,;	CO_2,MY_1,MY_2	3,8,10	126,34,75
mor_circ_00091	174	174	P131_10953;	exon:16507-17582,;	CO_1,CO_2	14,5	12,42
mor_circ_00092	515	139	P131_10111;	exon:263029-263168,;	CO_2,MY_2	24,10	12,13
mor_circ_00093	375	375	--	--	MY_1,MY_2	4,14	12,0
mor_circ_00094	237	237	P131_00003;	exon:7837-8074,;	CO_2,MY_1,MY_2	21,9,74	112,66,115
mor_circ_00095	146	146	P131_02873;	exon:2719104-2720378,;	MY_1,MY_2	2,2	11,25
mor_circ_00096	281	281	P131_01541;	exon:5557837-5558118,;	MY_1,MY_2	4,6	11,24
mor_circ_00097	326	244	P131_06233;	exon:2186078-2186322,;	CO_2,MY_1,MY_2	2,12,18	11,11,3
mor_circ_00098	180	180	P131_01278;	exon:4569535-4569715,;	MY_1,MY_2	6,14	10,10
mor_circ_00099	444	142	P131_10759;	exon:91579-91721,;	MY_1,MY_2	14,6	1,7
mor_circ_00100	288	236	P131_08613;	exon:191010-191246,;	CO_2,MY_1,MY_2	5,58,235	1,61,244
mor_circ_00101	328	328	P131_10176;	exon:126720-127048,;	CO_1,MY_2	20,26	1,39
mor_circ_00102	320	157	P131_00948;	exon:3406086-3406243,;	CO_2,MY_2	12,9	1,3
mor_circ_00103	315	154	P131_02592;	intron:1790852-1791006,;	MY_1,MY_2	3,4	1,23
mor_circ_00104	275	132	P131_06655;	exon:907375-907507,;	MY_1,MY_2	12,4	0,6
mor_circ_00105	388	387	P131_01073;	exon:3846388-3846775,;	CO_2,MY_1	6,2	0,42
mor_circ_00106	192	192	P131_04420;	exon:3644340-3644532,;	CO_1,CO_2	17,8	0,29
mor_circ_00107	186	186	P131_04236;	exon:2962851-2963037,;	CO_2,MY_2	2,2	0,20
mor_circ_00108	306	150	P131_02952;	exon:2988577-2988727,;	CO_2,MY_2	3,6	0,2
mor_circ_00109	273	174	P131_04631;	exon:298972-299146,;	CO_2,MY_1,MY_2	4,14,14	0,13,15
mor_circ_00110	463	159	P131_09312;	intron:269358-269517,;	MY_1,MY_2	5,4	0,12
mor_circ_00111	680	680	--	--	CO_1,CO_2,MY_1,MY_2	18,23,20,112	0,0,3,0
mor_circ_00112	258	126	P131_00966;	exon:3470980-3471106,;	CO_2,MY_1,MY_2	13,2,10	0,0,23
mor_circ_00113	138	138	--	--	CO_1,CO_2,MY_1,MY_2	92,177,88,554	0,0,0,0
mor_circ_00114	548	548	--	--	CO_1,CO_2,MY_1,MY_2	84,387,41,184	0,0,0,0
mor_circ_00115	316	316	--	--	CO_1,CO_2,MY_1,MY_2	7,8,6,2	0,0,0,0
mor_circ_00116	184	184	--	--	CO_1,CO_2,MY_1,MY_2	63,9,7,57	0,0,0,0
mor_circ_00117	173	173	--	--	CO_1,CO_2,MY_1,MY_2	53,80,4,28	0,0,0,0
mor_circ_00118	161	161	--	--	CO_1,CO_2,MY_1,MY_2	42,96,6,69	0,0,0,0
mor_circ_00119	131	131	--	--	CO_1,CO_2,MY_1,MY_2	41,119,18,190	0,0,0,0
mor_circ_00120	1134	1134	--	--	CO_1,CO_2,MY_1,MY_2	4,64,27,265	0,0,0,0
mor_circ_00121	304	304	--	--	CO_1,CO_2,MY_1,MY_2	39,35,10,102	0,0,0,0
mor_circ_00122	133	133	--	--	CO_1,CO_2,MY_1,MY_2	38,40,7,18	0,0,0,0
mor_circ_00123	171	171	--	--	CO_1,CO_2,MY_1,MY_2	38,37,79,338	0,0,0,0
mor_circ_00124	304	304	--	--	CO_1,CO_2,MY_1,MY_2	38,28,12,19	0,0,0,0
mor_circ_00125	255	255	--	--	CO_1,CO_2,MY_1,MY_2	36,101,7,201	0,0,0,0
mor_circ_00126	142	142	--	--	CO_1,CO_2,MY_1,MY_2	35,50,33,67	0,0,0,0
mor_circ_00127	130	130	--	--	CO_1,CO_2,MY_1,MY_2	31,57,14,45	0,0,0,0
mor_circ_00128	351	351	--	--	CO_1,CO_2,MY_1,MY_2	30,100,24,79	0,0,0,0
mor_circ_00129	131	131	--	--	CO_1,CO_2,MY_1,MY_2	289,301,51,224	0,0,0,0
mor_circ_00130	140	140	--	--	CO_1,CO_2,MY_1,MY_2	22,101,33,344	0,0,0,0
mor_circ_00131	170	170	--	--	CO_1,CO_2,MY_1,MY_2	21,33,5,77	0,0,0,0
mor_circ_00132	159	159	--	--	CO_1,CO_2,MY_1,MY_2	20,112,28,248	0,0,0,0
mor_circ_00133	303	303	--	--	CO_1,CO_2,MY_1,MY_2	2,15,5,37	0,0,0,0
mor_circ_00134	125	125	--	--	CO_1,CO_2,MY_1,MY_2	19,7,3,7	0,0,0,0
mor_circ_00135	126	126	--	--	CO_1,CO_2,MY_1,MY_2	176,429,50,176	0,0,0,0
mor_circ_00136	212	212	--	--	CO_1,CO_2,MY_1,MY_2	150,102,8,15	0,0,0,0
mor_circ_00137	421	421	--	--	CO_1,CO_2,MY_1,MY_2	15,14,25,105	0,0,0,0
mor_circ_00138	125	125	--	--	CO_1,CO_2,MY_1,MY_2	12,12,7,6	0,0,0,0
mor_circ_00139	459	459	--	--	CO_1,CO_2,MY_1,MY_2	10,6,7,45	0,0,0,0
mor_circ_00140	280	280	--	--	CO_1,CO_2,MY_1,MY_2	10,17,4,36	0,0,0,0
mor_circ_00141	146	146	--	--	CO_2,MY_1,MY_2	9,8,5	0,0,0
mor_circ_00142	230	230	--	--	CO_2,MY_1,MY_2	9,7,35	0,0,0
mor_circ_00143	127	127	--	--	CO_2,MY_1,MY_2	9,4,188	0,0,0
mor_circ_00144	157	157	--	--	CO_1,MY_1,MY_2	9,18,36	0,0,0
mor_circ_00145	132	132	--	--	CO_1,CO_2,MY_2	9,12,4	0,0,0
mor_circ_00146	174	174	--	--	CO_1,CO_2,MY_2	8,38,12	0,0,0
mor_circ_00147	184	184	--	--	CO_1,CO_2,MY_2	8,10,27	0,0,0
mor_circ_00148	379	379	--	--	CO_1,CO_2,MY_2	7,57,55	0,0,0
mor_circ_00149	436	436	--	--	CO_2,MY_1,MY_2	68,4,93	0,0,0
mor_circ_00150	307	307	--	--	CO_2,MY_1,MY_2	6,4,60	0,0,0
mor_circ_00151	135	135	--	--	CO_2,MY_1,MY_2	6,14,8	0,0,0
mor_circ_00152	150	150	--	--	CO_1,CO_2,MY_2	59,220,16	0,0,0
mor_circ_00153	193	193	--	--	CO_1,CO_2,MY_2	58,65,23	0,0,0
mor_circ_00154	159	159	--	--	CO_1,CO_2,MY_1	5,4,2	0,0,0
mor_circ_00155	159	159	--	--	CO_2,MY_1,MY_2	5,2,51	0,0,0
mor_circ_00156	133	133	--	--	CO_1,CO_2,MY_1	46,28,2	0,0,0
mor_circ_00157	182	182	--	--	CO_1,CO_2,MY_2	42,40,10	0,0,0
mor_circ_00158	128	128	--	--	CO_1,CO_2,MY_2	42,21,14	0,0,0
mor_circ_00159	180	180	--	--	CO_2,MY_1,MY_2	40,50,2644	0,0,0
mor_circ_00160	193	193	--	--	CO_1,CO_2,MY_2	40,33,4	0,0,0
mor_circ_00161	168	168	--	--	CO_2,MY_1,MY_2	4,8,14	0,0,0
mor_circ_00162	288	288	--	--	CO_2,MY_1,MY_2	4,5,9	0,0,0
mor_circ_00163	365	365	--	--	CO_1,MY_1,MY_2	4,29,77	0,0,0
mor_circ_00164	185	185	--	--	CO_1,CO_2,MY_2	4,20,8	0,0,0
mor_circ_00165	183	183	--	--	CO_1,CO_2,MY_2	390,609,42	0,0,0
mor_circ_00166	317	317	--	--	CO_1,CO_2,MY_2	39,20,13	0,0,0
mor_circ_00167	128	128	--	--	CO_2,MY_1,MY_2	35,5,13	0,0,0
mor_circ_00168	168	168	--	--	CO_1,CO_2,MY_2	33,34,34	0,0,0
mor_circ_00169	658	658	--	--	CO_1,CO_2,MY_2	32,18,14	0,0,0
mor_circ_00170	153	153	--	--	CO_2,MY_1,MY_2	31,3,222	0,0,0
mor_circ_00171	204	204	--	--	CO_2,MY_1,MY_2	30,4,120	0,0,0
mor_circ_00172	356	356	--	--	CO_2,MY_1,MY_2	3,46,133	0,0,0
mor_circ_00173	201	201	--	--	CO_1,CO_2,MY_2	27,6,3	0,0,0
mor_circ_00174	177	177	--	--	CO_1,CO_2,MY_2	21,4,12	0,0,0
mor_circ_00175	301	301	--	--	CO_2,MY_1,MY_2	21,14,10	0,0,0
mor_circ_00176	142	142	--	--	CO_1,MY_1,MY_2	20,9,9	0,0,0
mor_circ_00177	170	170	--	--	CO_2,MY_1,MY_2	20,27,381	0,0,0
mor_circ_00178	130	130	--	--	CO_2,MY_1,MY_2	2,8,22	0,0,0
mor_circ_00179	520	520	--	--	CO_2,MY_1,MY_2	2,5,32	0,0,0
mor_circ_00180	411	411	--	--	CO_2,MY_1,MY_2	2,5,10	0,0,0
mor_circ_00181	186	186	--	--	CO_2,MY_1,MY_2	2,3,5	0,0,0
mor_circ_00182	210	210	--	--	CO_2,MY_1,MY_2	2,11,28	0,0,0
mor_circ_00183	133	133	--	--	CO_1,CO_2,MY_2	18,9,4	0,0,0
mor_circ_00184	130	130	--	--	CO_2,MY_1,MY_2	17,16,2	0,0,0
mor_circ_00185	388	388	--	--	CO_1,CO_2,MY_2	16,9,19	0,0,0
mor_circ_00186	269	269	--	--	CO_2,MY_1,MY_2	16,7,25	0,0,0
mor_circ_00187	300	300	--	--	CO_1,CO_2,MY_2	15,2,2	0,0,0
mor_circ_00188	234	234	--	--	CO_2,MY_1,MY_2	14,30,195	0,0,0
mor_circ_00189	200	200	--	--	CO_2,MY_1,MY_2	14,3,22	0,0,0
mor_circ_00190	473	473	--	--	CO_2,MY_1,MY_2	14,20,23	0,0,0
mor_circ_00191	331	331	--	--	CO_2,MY_1,MY_2	10,4,10	0,0,0
mor_circ_00192	191	191	--	--	CO_1,CO_2,MY_2	10,34,33	0,0,0
mor_circ_00193	789	789	--	--	CO_1,CO_2,MY_2	10,15,17	0,0,0
mor_circ_00194	202	202	--	--	CO_1,CO_2,MY_2	10,12,35	0,0,0
mor_circ_00195	190	190	--	--	CO_1,CO_2	9,9	0,0
mor_circ_00196	292	292	--	--	MY_1,MY_2	9,8	0,0
mor_circ_00197	139	139	--	--	CO_2,MY_1	9,8	0,0
mor_circ_00198	163	163	--	--	CO_2,MY_1	9,7	0,0
mor_circ_00199	408	408	--	--	CO_1,CO_2	9,6	0,0
mor_circ_00200	1038	1038	--	--	MY_1,MY_2	9,5	0,0
mor_circ_00201	268	268	--	--	CO_2,MY_2	9,5	0,0
mor_circ_00202	257	257	--	--	MY_1,MY_2	9,4	0,0
mor_circ_00203	296	296	--	--	CO_1,CO_2	9,4	0,0
mor_circ_00204	310	310	--	--	MY_1,MY_2	9,4	0,0
mor_circ_00205	291	291	--	--	MY_1,MY_2	9,20	0,0
mor_circ_00206	263	263	--	--	CO_1,CO_2	9,11	0,0
mor_circ_00207	237	237	--	--	CO_1,CO_2	9,10	0,0
mor_circ_00208	471	471	--	--	CO_1,CO_2	8,6	0,0
mor_circ_00209	219	219	--	--	CO_1,CO_2	8,6	0,0
mor_circ_00210	240	240	--	--	CO_1,CO_2	8,6	0,0
mor_circ_00211	145	145	--	--	CO_2,MY_2	8,6	0,0
mor_circ_00212	179	179	--	--	CO_1,CO_2	8,6	0,0
mor_circ_00213	171	171	--	--	CO_1,CO_2	8,20	0,0
mor_circ_00214	135	135	--	--	CO_1,MY_2	8,2	0,0
mor_circ_00215	145	145	--	--	MY_1,MY_2	8,17	0,0
mor_circ_00216	220	220	--	--	MY_1,MY_2	8,14	0,0
mor_circ_00217	327	327	--	--	CO_1,CO_2	79,29	0,0
mor_circ_00218	269	269	--	--	MY_1,MY_2	7,66	0,0
mor_circ_00219	249	249	--	--	MY_1,MY_2	7,5	0,0
mor_circ_00220	182	182	--	--	MY_1,MY_2	7,4	0,0
mor_circ_00221	298	298	--	--	CO_2,MY_1	7,4	0,0
mor_circ_00222	172	172	--	--	CO_1,CO_2	7,3	0,0
mor_circ_00223	375	375	--	--	MY_1,MY_2	7,22	0,0
mor_circ_00224	388	388	--	--	CO_1,CO_2	7,2	0,0
mor_circ_00225	441	441	--	--	MY_1,MY_2	7,14	0,0
mor_circ_00226	242	242	--	--	MY_1,MY_2	7,13	0,0
mor_circ_00227	301	301	--	--	CO_1,CO_2	67,50	0,0
mor_circ_00228	135	135	--	--	MY_1,MY_2	6,9	0,0
mor_circ_00229	233	233	--	--	MY_1,MY_2	6,8	0,0
mor_circ_00230	182	182	--	--	CO_2,MY_2	6,8	0,0
mor_circ_00231	234	234	--	--	CO_2,MY_2	6,7	0,0
mor_circ_00232	419	419	--	--	CO_2,MY_1	6,7	0,0
mor_circ_00233	144	144	--	--	MY_1,MY_2	6,6	0,0
mor_circ_00234	373	373	--	--	CO_2,MY_2	6,6	0,0
mor_circ_00235	231	231	--	--	MY_1,MY_2	6,6	0,0
mor_circ_00236	704	704	--	--	MY_1,MY_2	6,4	0,0
mor_circ_00237	317	317	--	--	CO_1,MY_2	6,4	0,0
mor_circ_00238	255	255	--	--	CO_1,CO_2	6,4	0,0
mor_circ_00239	435	435	--	--	CO_2,MY_1	6,4	0,0
mor_circ_00240	178	178	--	--	CO_2,MY_1	6,3	0,0
mor_circ_00241	238	238	--	--	CO_2,MY_2	6,28	0,0
mor_circ_00242	297	297	--	--	CO_1,CO_2	6,23	0,0
mor_circ_00243	393	393	--	--	CO_1,CO_2	6,23	0,0
mor_circ_00244	149	149	--	--	CO_2,MY_2	6,23	0,0
mor_circ_00245	244	244	--	--	MY_1,MY_2	6,21	0,0
mor_circ_00246	934	934	--	--	CO_2,MY_2	6,20	0,0
mor_circ_00247	281	281	--	--	CO_2,MY_2	6,20	0,0
mor_circ_00248	360	360	--	--	MY_1,MY_2	6,2	0,0
mor_circ_00249	239	239	--	--	CO_1,MY_2	6,2	0,0
mor_circ_00250	377	377	--	--	MY_1,MY_2	6,16	0,0
mor_circ_00251	3125	3125	--	--	CO_1,MY_1	6,11	0,0
mor_circ_00252	206	206	--	--	MY_1,MY_2	6,10	0,0
mor_circ_00253	338	338	--	--	MY_1,MY_2	58,98	0,0
mor_circ_00254	303	303	--	--	CO_1,CO_2	57,44	0,0
mor_circ_00255	325	325	--	--	MY_1,MY_2	53,91	0,0
mor_circ_00256	127	127	--	--	MY_1,MY_2	52,28	0,0
mor_circ_00257	202	202	--	--	MY_1,MY_2	5,8	0,0
mor_circ_00258	249	249	--	--	CO_2,MY_1	5,6	0,0
mor_circ_00259	217	217	--	--	CO_2,MY_2	5,6	0,0
mor_circ_00260	134	134	--	--	CO_2,MY_2	5,6	0,0
mor_circ_00261	157	157	--	--	CO_2,MY_2	5,6	0,0
mor_circ_00262	318	318	--	--	CO_1,CO_2	5,5	0,0
mor_circ_00263	226	226	--	--	MY_1,MY_2	5,5	0,0
mor_circ_00264	157	157	--	--	CO_1,MY_2	5,4	0,0
mor_circ_00265	210	210	--	--	CO_1,CO_2	5,4	0,0
mor_circ_00266	128	128	--	--	MY_1,MY_2	5,4	0,0
mor_circ_00267	197	197	--	--	MY_1,MY_2	5,33	0,0
mor_circ_00268	382	382	--	--	CO_2,MY_2	5,32	0,0
mor_circ_00269	233	233	--	--	MY_1,MY_2	5,3	0,0
mor_circ_00270	283	283	--	--	MY_1,MY_2	5,24	0,0
mor_circ_00271	781	781	--	--	CO_2,MY_2	5,19	0,0
mor_circ_00272	276	276	--	--	CO_1,MY_2	5,17	0,0
mor_circ_00273	169	169	--	--	CO_2,MY_2	5,12	0,0
mor_circ_00274	1417	1417	--	--	MY_1,MY_2	5,12	0,0
mor_circ_00275	575	575	--	--	CO_2,MY_2	5,10	0,0
mor_circ_00276	138	138	--	--	CO_1,CO_2	49,17	0,0
mor_circ_00277	259	259	--	--	CO_1,CO_2	46,26	0,0
mor_circ_00278	204	204	--	--	CO_1,CO_2	44,17	0,0
mor_circ_00279	239	239	--	--	CO_1,CO_2	42,63	0,0
mor_circ_00280	293	293	--	--	CO_1,MY_2	42,41	0,0
mor_circ_00281	414	414	--	--	CO_1,CO_2	40,2	0,0
mor_circ_00282	324	324	--	--	CO_2,MY_2	4,9	0,0
mor_circ_00283	411	411	--	--	CO_1,CO_2	4,9	0,0
mor_circ_00284	512	512	--	--	MY_1,MY_2	4,8	0,0
mor_circ_00285	336	336	--	--	CO_2,MY_2	4,8	0,0
mor_circ_00286	391	391	--	--	CO_2,MY_2	4,8	0,0
mor_circ_00287	280	280	--	--	MY_1,MY_2	4,8	0,0
mor_circ_00288	180	180	--	--	MY_1,MY_2	4,7	0,0
mor_circ_00289	1854	1854	--	--	MY_1,MY_2	4,7	0,0
mor_circ_00290	216	216	--	--	MY_1,MY_2	4,65	0,0
mor_circ_00291	224	224	--	--	MY_1,MY_2	4,6	0,0
mor_circ_00292	212	212	--	--	CO_1,CO_2	4,6	0,0
mor_circ_00293	212	212	--	--	CO_2,MY_2	4,6	0,0
mor_circ_00294	134	134	--	--	CO_1,CO_2	4,6	0,0
mor_circ_00295	239	239	--	--	MY_1,MY_2	4,6	0,0
mor_circ_00296	180	180	--	--	CO_1,CO_2	4,52	0,0
mor_circ_00297	759	759	--	--	CO_1,CO_2	4,5	0,0
mor_circ_00298	324	324	--	--	MY_1,MY_2	4,5	0,0
mor_circ_00299	152	152	--	--	MY_1,MY_2	4,44	0,0
mor_circ_00300	213	213	--	--	MY_1,MY_2	4,43	0,0
mor_circ_00301	129	129	--	--	CO_1,MY_2	4,4	0,0
mor_circ_00302	183	183	--	--	MY_1,MY_2	4,31	0,0
mor_circ_00303	200	200	--	--	CO_1,CO_2	4,3	0,0
mor_circ_00304	451	451	--	--	CO_1,CO_2	4,3	0,0
mor_circ_00305	244	244	--	--	CO_2,MY_2	4,25	0,0
mor_circ_00306	183	183	--	--	CO_1,CO_2	4,2	0,0
mor_circ_00307	411	411	--	--	CO_2,MY_2	4,2	0,0
mor_circ_00308	211	211	--	--	CO_2,MY_2	4,2	0,0
mor_circ_00309	210	210	--	--	MY_1,MY_2	4,18	0,0
mor_circ_00310	196	196	--	--	MY_1,MY_2	4,18	0,0
mor_circ_00311	174	174	--	--	CO_1,CO_2	4,16	0,0
mor_circ_00312	360	360	--	--	CO_1,CO_2	4,15	0,0
mor_circ_00313	125	125	--	--	CO_2,MY_2	4,11	0,0
mor_circ_00314	131	131	--	--	CO_2,MY_2	4,10	0,0
mor_circ_00315	241	241	--	--	CO_2,MY_2	4,10	0,0
mor_circ_00316	230	230	--	--	MY_1,MY_2	4,10	0,0
mor_circ_00317	453	453	--	--	CO_2,MY_2	4,10	0,0
mor_circ_00318	174	174	--	--	CO_1,CO_2	38,28	0,0
mor_circ_00319	174	174	--	--	MY_1,MY_2	37,4	0,0
mor_circ_00320	334	334	--	--	MY_1,MY_2	35,96	0,0
mor_circ_00321	212	212	--	--	CO_1,CO_2	34,16	0,0
mor_circ_00322	375	375	--	--	CO_1,CO_2	32,54	0,0
mor_circ_00323	138	138	--	--	CO_2,MY_2	3,9	0,0
mor_circ_00324	201	201	--	--	CO_2,MY_2	3,8	0,0
mor_circ_00325	292	292	--	--	CO_2,MY_2	3,7	0,0
mor_circ_00326	217	217	--	--	CO_2,MY_2	3,7	0,0
mor_circ_00327	229	229	--	--	MY_1,MY_2	3,7	0,0
mor_circ_00328	131	131	--	--	CO_2,MY_2	3,6	0,0
mor_circ_00329	274	274	--	--	MY_1,MY_2	3,6	0,0
mor_circ_00330	225	225	--	--	MY_1,MY_2	3,57	0,0
mor_circ_00331	357	357	--	--	CO_1,CO_2	3,5	0,0
mor_circ_00332	258	258	--	--	MY_1,MY_2	3,5	0,0
mor_circ_00333	291	291	--	--	MY_1,MY_2	3,45	0,0
mor_circ_00334	223	223	--	--	MY_1,MY_2	3,4	0,0
mor_circ_00335	182	182	--	--	MY_1,MY_2	3,4	0,0
mor_circ_00336	653	653	--	--	MY_1,MY_2	3,4	0,0
mor_circ_00337	136	136	--	--	CO_2,MY_2	3,3	0,0
mor_circ_00338	242	242	--	--	CO_2,MY_1	3,3	0,0
mor_circ_00339	129	129	--	--	MY_1,MY_2	3,3	0,0
mor_circ_00340	197	197	--	--	CO_2,MY_2	3,27	0,0
mor_circ_00341	288	288	--	--	MY_1,MY_2	3,23	0,0
mor_circ_00342	226	226	--	--	MY_1,MY_2	3,16	0,0
mor_circ_00343	270	270	--	--	MY_1,MY_2	3,16	0,0
mor_circ_00344	461	461	--	--	MY_1,MY_2	3,14	0,0
mor_circ_00345	127	127	--	--	MY_1,MY_2	3,13	0,0
mor_circ_00346	246	246	--	--	CO_2,MY_2	3,12	0,0
mor_circ_00347	165	165	--	--	MY_1,MY_2	3,12	0,0
mor_circ_00348	128	128	--	--	CO_1,MY_2	3,12	0,0
mor_circ_00349	255	255	--	--	CO_2,MY_1	3,10	0,0
mor_circ_00350	301	301	--	--	CO_1,CO_2	3,10	0,0
mor_circ_00351	845	845	--	--	CO_2,MY_2	29,4	0,0
mor_circ_00352	164	164	--	--	CO_1,CO_2	28,3	0,0
mor_circ_00353	444	444	--	--	CO_1,CO_2	28,3	0,0
mor_circ_00354	166	166	--	--	CO_2,MY_2	28,2	0,0
mor_circ_00355	265	265	--	--	CO_1,CO_2	27,76	0,0
mor_circ_00356	130	130	--	--	MY_1,MY_2	25,9	0,0
mor_circ_00357	187	187	--	--	CO_2,MY_2	24,41	0,0
mor_circ_00358	266	266	--	--	CO_1,CO_2	23,6	0,0
mor_circ_00359	180	180	--	--	MY_1,MY_2	23,30	0,0
mor_circ_00360	225	225	--	--	CO_2,MY_2	23,22	0,0
mor_circ_00361	172	172	--	--	CO_1,CO_2	23,2	0,0
mor_circ_00362	249	249	--	--	CO_1,CO_2	23,19	0,0
mor_circ_00363	130	130	--	--	MY_1,MY_2	22,6	0,0
mor_circ_00364	235	235	--	--	CO_1,CO_2	22,3	0,0
mor_circ_00365	198	198	--	--	CO_1,CO_2	22,29	0,0
mor_circ_00366	423	423	--	--	CO_1,CO_2	22,2	0,0
mor_circ_00367	214	214	--	--	CO_1,MY_2	22,10	0,0
mor_circ_00368	191	191	--	--	CO_1,MY_1	21,2	0,0
mor_circ_00369	318	318	--	--	CO_1,CO_2	20,8	0,0
mor_circ_00370	242	242	--	--	CO_2,MY_2	20,7	0,0
mor_circ_00371	236	236	--	--	MY_1,MY_2	2,80	0,0
mor_circ_00372	326	326	--	--	CO_2,MY_2	2,8	0,0
mor_circ_00373	183	183	--	--	MY_1,MY_2	2,8	0,0
mor_circ_00374	264	264	--	--	MY_1,MY_2	2,70	0,0
mor_circ_00375	200	200	--	--	MY_1,MY_2	2,7	0,0
mor_circ_00376	130	130	--	--	MY_1,MY_2	2,7	0,0
mor_circ_00377	301	301	--	--	MY_1,MY_2	2,7	0,0
mor_circ_00378	162	162	--	--	CO_2,MY_2	2,6	0,0
mor_circ_00379	199	199	--	--	MY_1,MY_2	2,6	0,0
mor_circ_00380	209	209	--	--	MY_1,MY_2	2,6	0,0
mor_circ_00381	263	263	--	--	MY_1,MY_2	2,5	0,0
mor_circ_00382	905	905	--	--	MY_1,MY_2	2,4	0,0
mor_circ_00383	174	174	--	--	MY_1,MY_2	2,4	0,0
mor_circ_00384	245	245	--	--	MY_1,MY_2	2,4	0,0
mor_circ_00385	339	339	--	--	CO_2,MY_2	2,4	0,0
mor_circ_00386	136	136	--	--	MY_1,MY_2	2,4	0,0
mor_circ_00387	228	228	--	--	MY_1,MY_2	2,4	0,0
mor_circ_00388	177	177	--	--	MY_1,MY_2	2,4	0,0
mor_circ_00389	129	129	--	--	MY_1,MY_2	2,3	0,0
mor_circ_00390	197	197	--	--	MY_1,MY_2	2,28	0,0
mor_circ_00391	211	211	--	--	CO_2,MY_2	2,28	0,0
mor_circ_00392	239	239	--	--	CO_1,CO_2	2,2	0,0
mor_circ_00393	394	394	--	--	CO_2,MY_2	2,19	0,0
mor_circ_00394	310	310	--	--	MY_1,MY_2	2,19	0,0
mor_circ_00395	314	314	--	--	CO_2,MY_2	2,18	0,0
mor_circ_00396	649	649	--	--	MY_1,MY_2	2,12	0,0
mor_circ_00397	221	221	--	--	CO_2,MY_2	2,10	0,0
mor_circ_00398	378	378	--	--	CO_1,CO_2	19,77	0,0
mor_circ_00399	205	205	--	--	CO_1,CO_2	19,5	0,0
mor_circ_00400	362	362	--	--	MY_1,MY_2	19,35	0,0
mor_circ_00401	135	135	--	--	CO_2,MY_2	18,44	0,0
mor_circ_00402	260	260	--	--	CO_2,MY_2	18,14	0,0
mor_circ_00403	193	193	--	--	CO_1,CO_2	17,4	0,0
mor_circ_00404	180	180	--	--	CO_1,CO_2	17,4	0,0
mor_circ_00405	290	290	--	--	CO_2,MY_2	17,27	0,0
mor_circ_00406	344	344	--	--	CO_1,CO_2	17,26	0,0
mor_circ_00407	306	306	--	--	CO_1,CO_2	17,21	0,0
mor_circ_00408	370	370	--	--	CO_2,MY_2	17,12	0,0
mor_circ_00409	222	222	--	--	CO_1,CO_2	16,9	0,0
mor_circ_00410	158	158	--	--	CO_1,MY_1	16,8	0,0
mor_circ_00411	183	183	--	--	MY_1,MY_2	16,6	0,0
mor_circ_00412	246	246	--	--	CO_1,CO_2	16,6	0,0
mor_circ_00413	242	242	--	--	CO_1,CO_2	16,44	0,0
mor_circ_00414	294	294	--	--	CO_1,CO_2	16,33	0,0
mor_circ_00415	543	543	--	--	CO_1,CO_2	16,3	0,0
mor_circ_00416	565	565	--	--	CO_2,MY_2	16,2	0,0
mor_circ_00417	336	336	--	--	CO_1,CO_2	16,12	0,0
mor_circ_00418	222	222	--	--	CO_1,CO_2	16,11	0,0
mor_circ_00419	355	355	--	--	CO_1,MY_2	16,10	0,0
mor_circ_00420	483	483	--	--	CO_1,CO_2	15,6	0,0
mor_circ_00421	225	225	--	--	CO_1,CO_2	15,55	0,0
mor_circ_00422	380	380	--	--	CO_2,MY_2	15,48	0,0
mor_circ_00423	334	334	--	--	CO_1,CO_2	15,47	0,0
mor_circ_00424	200	200	--	--	CO_2,MY_2	15,41	0,0
mor_circ_00425	252	252	--	--	CO_1,CO_2	15,32	0,0
mor_circ_00426	273	273	--	--	CO_1,CO_2	15,3	0,0
mor_circ_00427	249	249	--	--	CO_2,MY_2	15,24	0,0
mor_circ_00428	315	315	--	--	CO_2,MY_2	15,2	0,0
mor_circ_00429	208	208	--	--	CO_2,MY_2	15,12	0,0
mor_circ_00430	347	347	--	--	MY_1,MY_2	15,11	0,0
mor_circ_00431	171	171	--	--	MY_1,MY_2	14,94	0,0
mor_circ_00432	174	174	--	--	CO_1,MY_2	14,8	0,0
mor_circ_00433	274	274	--	--	MY_1,MY_2	14,70	0,0
mor_circ_00434	321	321	--	--	CO_1,CO_2	14,7	0,0
mor_circ_00435	216	216	--	--	MY_1,MY_2	14,3	0,0
mor_circ_00436	325	325	--	--	CO_1,MY_1	14,2	0,0
mor_circ_00437	236	236	--	--	CO_1,CO_2	14,2	0,0
mor_circ_00438	159	159	--	--	CO_1,CO_2	14,2	0,0
mor_circ_00439	437	437	--	--	CO_1,CO_2	14,2	0,0
mor_circ_00440	185	185	--	--	CO_2,MY_1	14,2	0,0
mor_circ_00441	128	128	--	--	MY_1,MY_2	14,14	0,0
mor_circ_00442	143	143	--	--	CO_2,MY_2	14,12	0,0
mor_circ_00443	160	160	--	--	CO_1,MY_2	14,10	0,0
mor_circ_00444	149	149	--	--	MY_1,MY_2	13,9	0,0
mor_circ_00445	378	378	--	--	CO_1,CO_2	13,5	0,0
mor_circ_00446	175	175	--	--	MY_1,MY_2	13,36	0,0
mor_circ_00447	191	191	--	--	CO_2,MY_2	13,25	0,0
mor_circ_00448	410	410	--	--	CO_1,CO_2	13,2	0,0
mor_circ_00449	150	150	--	--	CO_2,MY_2	13,2	0,0
mor_circ_00450	178	178	--	--	CO_1,CO_2	13,16	0,0
mor_circ_00451	170	170	--	--	CO_2,MY_2	13,13	0,0
mor_circ_00452	283	283	--	--	MY_1,MY_2	12,55	0,0
mor_circ_00453	258	258	--	--	CO_1,CO_2	12,5	0,0
mor_circ_00454	189	189	--	--	MY_1,MY_2	12,5	0,0
mor_circ_00455	272	272	--	--	CO_1,CO_2	12,4	0,0
mor_circ_00456	195	195	--	--	CO_1,CO_2	12,3	0,0
mor_circ_00457	310	310	--	--	MY_1,MY_2	12,21	0,0
mor_circ_00458	398	398	--	--	CO_2,MY_2	12,20	0,0
mor_circ_00459	248	248	--	--	CO_1,MY_1	12,2	0,0
mor_circ_00460	145	145	--	--	CO_2,MY_2	12,2	0,0
mor_circ_00461	146	146	--	--	CO_1,MY_2	12,17	0,0
mor_circ_00462	259	259	--	--	MY_1,MY_2	12,15	0,0
mor_circ_00463	590	590	--	--	MY_1,MY_2	12,12	0,0
mor_circ_00464	305	305	--	--	CO_1,CO_2	12,11	0,0
mor_circ_00465	275	275	--	--	CO_1,CO_2	11,7	0,0
mor_circ_00466	448	448	--	--	CO_1,MY_1	11,7	0,0
mor_circ_00467	264	264	--	--	CO_1,CO_2	11,61	0,0
mor_circ_00468	134	134	--	--	MY_1,MY_2	11,6	0,0
mor_circ_00469	152	152	--	--	CO_1,MY_2	11,5	0,0
mor_circ_00470	252	252	--	--	MY_1,MY_2	11,4	0,0
mor_circ_00471	194	194	--	--	MY_1,MY_2	11,3	0,0
mor_circ_00472	220	220	--	--	CO_1,CO_2	11,3	0,0
mor_circ_00473	1614	1614	--	--	CO_1,CO_2	11,3	0,0
mor_circ_00474	201	201	--	--	CO_1,CO_2	11,28	0,0
mor_circ_00475	247	247	--	--	CO_1,MY_1	11,2	0,0
mor_circ_00476	151	151	--	--	CO_1,CO_2	11,13	0,0
mor_circ_00477	131	131	--	--	MY_1,MY_2	11,10	0,0
mor_circ_00478	202	202	--	--	CO_2,MY_2	10,9	0,0
mor_circ_00479	301	301	--	--	CO_2,MY_2	10,7	0,0
mor_circ_00480	195	195	--	--	MY_1,MY_2	10,53	0,0
mor_circ_00481	298	298	--	--	CO_1,CO_2	10,26	0,0
mor_circ_00482	252	252	--	--	CO_1,CO_2	10,21	0,0
mor_circ_00483	619	619	--	--	CO_1,CO_2	10,2	0,0
mor_circ_00484	138	138	--	--	CO_2,MY_2	10,18	0,0
mor_circ_00485	253	253	--	--	MY_1,MY_2	10,17	0,0
mor_circ_00486	263	263	--	--	CO_1,CO_2	10,17	0,0
mor_circ_00487	169	169	--	--	CO_1,CO_2	10,15	0,0
mor_circ_00488	368	368	--	--	CO_1,CO_2	10,14	0,0
mor_circ_00489	198	198	--	--	MY_1,MY_2	10,12	0,0
mor_circ_00490	208	208	--	--	CO_1,CO_2	10,12	0,0
mor_circ_00491	132	132	--	--	MY_1,MY_2	218696	0,0
mor_circ_00492	294	294	--	--	CO_1,CO_2	130108	0,0
mor_circ_00493	284	284	--	--	MY_1,MY_2	45288	0,0
mor_circ_00494	198	198	--	--	CO_1,CO_2	39118	0,0
mor_circ_00495	409	409	--	--	MY_1,MY_2	28265	0,0
mor_circ_00496	543	543	--	--	MY_1,MY_2	17121	0,0
mor_circ_00497	397	397	--	--	MY_1,MY_2	14249	0,0
mor_circ_00498	290	290	--	--	CO_1,CO_2	12107	0,0
mor_circ_00499	157	157	--	--	MY_1,MY_2	4106	0,0
mor_circ_00500	163	163	--	--	MY_1,MY_2	4100	0,0
mor_circ_00501	1112	1112	P131_06678;	exon:973883-974038,exon:973256-973801,intron:974038-974542,;	CO_2,MY_1,MY_2	4,11,103	579815744136107
mor_circ_00502	879	665	P131_02296;	intron:854738-854890,exon:854358-854524,exon:854890-855237,;	CO_1,CO_2,MY_1,MY_2	32,96,43,196	46710755081634
mor_circ_00503	223	205	P131_00502;	exon:1847373-1847578,;	CO_1,CO_2,MY_1,MY_2	7,18,19,41	183762114818
mor_circ_00504	380	166	P131_02296;	exon:854358-854524,;	CO_1,CO_2,MY_1,MY_2	8,9,12,21	107488194546
mor_circ_00505	869	568	P131_10181;	exon:147069-147205,exon:147312-147744,;	CO_1,CO_2,MY_2	21,6,5	84726751154
mor_circ_00506	457	380	P131_06115;	exon:1740413-1740659,intron:1740279-1740413,;	CO_2,MY_1,MY_2	3,7,11	38234943438
mor_circ_00507	707	659	P131_06678;	exon:973883-974038,intron:974038-974542,;	MY_1,MY_2	10,42	15473130905
mor_circ_00508	859	744	P131_00320;	intron:1208762-1209084,intron:1209112-1209336,exon:1208564-1208762,;	CO_1,MY_1,MY_2	5,2,4	10576634565
mor_circ_00509	544	233	P131_02827;	exon:2582342-2582575,;	CO_2,MY_1,MY_2	10,5,9	4562286660
mor_circ_00510	204	204	P131_07802;	exon:345597-346554,;	CO_2,MY_1,MY_2	2,2,10	1116107722
mor_circ_00511	285	285	P131_08112;	exon:354370-354655,;	CO_2,MY_1,MY_2	11,5,34	823242602
mor_circ_00512	1404	778	P131_01258;	exon:4499342-4499549,exon:4500059-4500369,exon:4498965-4499226,;	CO_1,CO_2,MY_1	10,8,2	427440154
mor_circ_00513	326	326	P131_09029;	exon:672320-672858,;	CO_2,MY_1,MY_2	13,10,5	234192118
mor_circ_00514	246	237	P131_07210;	exon:413986-414223,;	CO_1,MY_1,MY_2	9,22,87	173198638
mor_circ_00515	1114	649	P131_01342;	exon:4795095-4795744,;	CO_1,CO_2,MY_2	32,35,25	137276879
mor_circ_00516	145	145	P131_00863;	intron:3102411-3102575,;	CO_1,CO_2,MY_2	4,36,21	130175152
mor_circ_00517	1118	841	P131_00161;	exon:541331-541598,exon:541696-541933,intron:540994-541331,;	CO_2,MY_1,MY_2	3,5,4	128120297
mor_circ_00518	1252	1043	P131_06507;	exon:402818-403671,exon:402523-402713,;	CO_1,CO_2,MY_2	6,6,25	77144829
mor_circ_00519	261	261	P131_10960;	exon:29006-36481,;	CO_1,CO_2	9,31	47707357
mor_circ_00520	254	254	P131_10960;	exon:29006-36481,;	CO_1,CO_2	239370	47447277
mor_circ_00521	236	236	P131_10960;	exon:29006-36481,;	CO_1,CO_2	4,4	45476947
mor_circ_00522	443	443	P131_10960;	exon:29006-36481,;	CO_1,CO_2	13,14	29825423
mor_circ_00523	272	272	P131_10960;	exon:29006-36481,;	CO_1,CO_2	23,59	27825566
mor_circ_00524	360	360	P131_10960;	exon:29006-36481,;	CO_1,CO_2	25,9	25254370
mor_circ_00525	271	271	P131_10960;	exon:29006-36481,;	CO_1,CO_2	23,19	25195222
mor_circ_00526	882	814	P131_00146;	intron:496096-496378,exon:495707-495852,intron:495852-496071,exon:496378-496546,;	CO_2,MY_2	3,13	24832905
mor_circ_00527	498	498	P131_10960;	exon:29006-36481,;	CO_1,CO_2	7,4	24124956
mor_circ_00528	311	311	P131_10960;	exon:29006-36481,;	CO_1,CO_2	26,7	23944624
mor_circ_00529	738	738	P131_10960;	exon:29006-36481,;	CO_1,CO_2	5,3	21814819
mor_circ_00530	449	449	P131_10960;	exon:29006-36481,;	CO_1,CO_2	19,9	20554372
mor_circ_00531	311	311	P131_10960;	exon:29006-36481,;	CO_1,CO_2	4,8	20093395
mor_circ_00532	334	334	P131_10960;	exon:29006-36481,;	CO_1,CO_2	14,11	18583572
mor_circ_00533	248	248	P131_01069;	exon:3837036-3839658,;	MY_1,MY_2	2,24	18291464
mor_circ_00534	258	258	P131_10960;	exon:29006-36481,;	CO_1,CO_2	6,10	17212785
mor_circ_00535	291	291	P131_10960;	exon:29006-36481,;	CO_1,CO_2	22,9	15184757
mor_circ_00536	281	281	P131_10960;	exon:29006-36481,;	CO_1,CO_2	13,32	14282650
mor_circ_00537	252	252	P131_10960;	exon:29006-36481,;	CO_1,CO_2	6,4	11242102
mor_circ_00538	250	250	P131_10960;	exon:29006-36481,;	CO_1,CO_2	11,17	11202072
mor_circ_00539	252	252	P131_07606;	exon:1899418-1899823,;	MY_1,MY_2	16,18	10466860
mor_circ_00540	507	232	P131_10021;	intron:282899-283131,;	CO_1,MY_2	11,5	10061432
mor_circ_00541	239	239	P131_10960;	exon:29006-36481,;	CO_1,CO_2	9,25	9871804
mor_circ_00542	221	221	P131_10960;	exon:29006-36481,;	CO_1,CO_2	6,2	9631748
mor_circ_00543	237	237	P131_10960;	exon:29006-36481,;	CO_1,CO_2	10,9	8711530
mor_circ_00544	213	213	P131_10960;	exon:29006-36481,;	CO_1,CO_2	5,11	8291532
mor_circ_00545	192	192	P131_10960;	exon:29006-36481,;	CO_1,CO_2	7,5	8241392
mor_circ_00546	467	441	P131_06953;	exon:1910351-1910792,;	MY_1,MY_2	2,14	8118800
mor_circ_00547	211	211	P131_10960;	exon:29006-36481,;	CO_1,CO_2	28,7	7691209
mor_circ_00548	243	243	P131_10960;	exon:29006-36481,;	CO_1,CO_2	68112	7361274
mor_circ_00549	189	189	P131_01069;	exon:3837036-3839658,;	MY_1,MY_2	3,23	7281048
mor_circ_00550	344	344	P131_07317;	exon:811204-812892,;	MY_1,MY_2	9,12	6702302
mor_circ_00551	233	233	P131_02131;	exon:325179-326291,;	MY_1,MY_2	2,5	6563994
mor_circ_00552	257	257	P131_10960;	exon:29006-36481,;	CO_1,CO_2	4,3	6481392
mor_circ_00553	217	217	P131_02131;	exon:325179-326291,;	MY_1,MY_2	6,3	6225238
mor_circ_00554	180	180	P131_10960;	exon:29006-36481,;	CO_1,CO_2	23,12	6091093
mor_circ_00555	587	499	P131_02296;	exon:854890-855237,intron:854738-854890,;	CO_2,MY_2	3,5	5871088
mor_circ_00556	284	261	P131_05519;	exon:3194068-3194329,;	CO_1,CO_2	7,5	5632219
mor_circ_00557	279	279	P131_07317;	exon:811204-812892,;	MY_1,MY_2	6,25	3991417
mor_circ_00558	210	210	P131_02131;	exon:325179-326291,;	MY_1,MY_2	7,14	3711642
mor_circ_00559	566	379	P131_02131;	exon:324937-325076,intron:324697-324937,;	MY_1,MY_2	7,2	3531441
mor_circ_00560	193	193	P131_02131;	exon:325179-326291,;	MY_1,MY_2	4,23	3213266
mor_circ_00561	162	162	P131_08920;	exon:335351-337448,;	MY_1,MY_2	6,2	2451356
mor_circ_00562	243	243	P131_04841;	exon:1008204-1008971,;	MY_1,MY_2	2,16	2411933
mor_circ_00563	509	509	P131_00320;	intron:1208388-1208564,exon:1208253-1208388,exon:1208564-1208762,;	MY_1,MY_2	4,32	2152287
mor_circ_00564	222	222	P131_11140;	exon:15780-16576,;	MY_1,MY_2	3,10	2011134
mor_circ_00565	170	170	P131_06115;	exon:1740413-1740659,;	MY_1,MY_2	2,4	1811286
mor_circ_00566	212	212	P131_01069;	exon:3837036-3839658,;	MY_1,MY_2	13,25	1706832
mor_circ_00567	177	177	P131_05802;	exon:702933-703605,;	MY_1,MY_2	2,30	1584632
mor_circ_00568	150	150	P131_05802;	exon:701660-702869,;	MY_1,MY_2	6,15	1401128
mor_circ_00569	169	169	P131_02131;	exon:325179-326291,;	MY_1,MY_2	10,20	1351942
mor_circ_00570	1072	893	P131_07253;	exon:597581-598319,exon:598408-598563,;	CO_2,MY_2	11,34	1194609
mor_circ_00571	303	303	P131_08935;	exon:380878-385043,;	MY_1,MY_2	3,4	1191243
mor_circ_00572	225	225	P131_05802;	exon:702933-703605,;	MY_1,MY_2	22,6	1171637
mor_circ_00573	296	296	P131_09463;	exon:221556-225990,;	MY_1,MY_2	7,29	1081287
mor_circ_00574	207	207	P131_01069;	exon:3837036-3839658,;	MY_1,MY_2	7,12	1012896
mor_circ_00575	442	353	P131_02117;	exon:286069-286422,;	MY_1,MY_2	5,2	978314
mor_circ_00576	170	170	P131_01069;	exon:3837036-3839658,;	MY_1,MY_2	31,37	641403
mor_circ_00577	846	846	P131_06563;	exon:569060-569366,exon:568332-568982,;	CO_2,MY_1	2,2	590115
mor_circ_00578	843	843	P131_06563;	exon:569060-569366,exon:568332-568982,;	CO_2,MY_2	6,11	577197
mor_circ_00579	230	230	P131_10960;	exon:29006-36481,;	CO_1,CO_2	33,14	513953
mor_circ_00580	1142	795	P131_00046;	exon:138235-138822,intron:138027-138235,;	CO_2,MY_2	2,5	495272
mor_circ_00581	158	158	P131_01069;	exon:3837036-3839658,;	MY_1,MY_2	3,19	484775
mor_circ_00582	212	212	P131_10960;	exon:29006-36481,;	CO_1,CO_2	7,6	431649
mor_circ_00583	216	216	P131_10960;	exon:29006-36481,;	CO_1,CO_2	11,14	388769
mor_circ_00584	530	530	P131_03257;	exon:4086900-4087430,;	CO_2,MY_2	3,11	386157
mor_circ_00585	481	481	P131_03532;	exon:557305-557786,;	CO_2,MY_2	4,9	369474
mor_circ_00586	210	210	P131_10960;	exon:29006-36481,;	CO_1,CO_2	11,5	367625
mor_circ_00587	485	398	P131_00146;	exon:496378-496546,intron:496546-496776,;	CO_1,MY_1	27,9	338313
mor_circ_00588	176	176	P131_10960;	exon:29006-36481,;	CO_1,CO_2	21,13	328682
mor_circ_00589	337	337	P131_06078;	exon:1632323-1632660,;	CO_2,MY_2	5,15	325490
mor_circ_00590	863	769	P131_04420;	exon:3643544-3644024,exon:3643161-3643450,;	CO_1,MY_2	20,10	313353
mor_circ_00591	164	164	P131_10960;	exon:29006-36481,;	CO_1,CO_2	18,3	311639
mor_circ_00592	207	207	P131_10960;	exon:29006-36481,;	CO_1,CO_2	6,3	296693
mor_circ_00593	590	590	P131_02836;	exon:2616678-2617268,;	CO_2,MY_2	15,16	287274
mor_circ_00594	191	191	P131_10960;	exon:29006-36481,;	CO_1,CO_2	36,16	264975
mor_circ_00595	410	242	P131_00502;	intron:1847578-1847820,;	MY_1,MY_2	2,6	262421
mor_circ_00596	440	395	P131_03866;	exon:1684017-1684412,;	MY_1,MY_2	18,6	260495
mor_circ_00597	392	392	P131_07176;	exon:301759-302151,;	CO_2,MY_2	5,10	241175
mor_circ_00598	140	140	P131_00320;	intron:1208388-1208564,;	CO_2,MY_2	4,40	235714
mor_circ_00599	1548	1548	P131_05519;	exon:3192650-3193993,exon:3194068-3194329,;	CO_2	4	226361
mor_circ_00600	168	168	P131_01069;	exon:3837036-3839658,;	MY_1,MY_2	5,11	216201
mor_circ_00601	1616	1616	P131_05519;	exon:3194411-3194595,exon:3194068-3194329,exon:3192650-3193993,;	CO_2	2	209299
mor_circ_00602	555	555	P131_00003;	intron:8074-8257,exon:7837-8074,exon:8257-8392,;	CO_2,MY_2	11,27	207221
mor_circ_00603	453	453	P131_05753;	intron:519124-519300,exon:519300-519749,;	MY_1,MY_2	7,19	207161
mor_circ_00604	210	210	P131_10761;	intron:97649-97878,;	CO_2,MY_2	3,14	202113
mor_circ_00605	174	174	P131_02131;	exon:325179-326291,;	MY_1,MY_2	4,2	200711
mor_circ_00606	686	609	P131_03553;	intron:633226-633635,exon:633635-633835,;	CO_2,MY_2	8,5	199191
mor_circ_00607	270	270	P131_08228;	exon:732008-732278,;	CO_2,MY_2	6,2	195423
mor_circ_00608	166	166	P131_02296;	exon:854358-854524,;	MY_1,MY_2	8,12	194546
mor_circ_00609	177	177	P131_07080;	exon:2333478-2334318,;	MY_1,MY_2	17,10	192679
mor_circ_00610	227	227	P131_05123;	exon:1966263-1968416,;	MY_1,MY_2	11,23	191412
mor_circ_00611	1217	1217	P131_05519;	exon:3192650-3193993,exon:3194068-3194329,;	CO_2	2	176207
mor_circ_00612	354	354	P131_08164;	exon:494415-494769,;	MY_1,MY_2	5,4	172829
mor_circ_00613	296	296	P131_10960;	exon:29006-36481,;	CO_1,CO_2	5,2	167584
mor_circ_00614	347	347	P131_09628;	exon:156717-157064,;	MY_1,MY_2	9,12	167461
mor_circ_00615	994	932	P131_06678;	exon:973883-974038,exon:974542-974815,intron:974038-974542,;	MY_2	3	162684
mor_circ_00616	165	165	P131_02131;	exon:325179-326291,;	MY_1,MY_2	8,8	162600
mor_circ_00617	186	186	P131_02131;	exon:325179-326291,;	MY_1,MY_2	6,9	150727
mor_circ_00618	149	149	P131_03486;	exon:397360-398392,;	MY_1,MY_2	16,6	129293
mor_circ_00619	179	179	P131_10960;	exon:29006-36481,;	CO_1,CO_2	10,5	120432
mor_circ_00620	206	206	P131_07679;	exon:2160227-2160433,;	CO_2,MY_2	2,7	118105
mor_circ_00621	216	216	P131_07732;	exon:124803-127816,;	MY_1,MY_2	10,4	116427
mor_circ_00622	237	237	P131_06623;	exon:805421-806193,;	MY_1,MY_2	9,2	113552
mor_circ_00623	287	199	P131_04958;	exon:1421101-1421300,;	MY_1,MY_2	3,31	112514
mor_circ_00624	942	942	P131_05519;	exon:3192650-3193993,;	CO_1	4	112110
mor_circ_00625	1103	789	P131_01132;	exon:4031816-4032021,exon:4030918-4031241,exon:4031343-4031604,;	MY_1,MY_2	2,27	110646
mor_circ_00626	173	173	P131_07209;	exon:412485-412800,;	MY_1,MY_2	4,4	110376
mor_circ_00627	250	250	P131_09463;	exon:220654-221277,;	MY_1,MY_2	4,3	104669
mor_circ_00628	402	402	P131_05519;	exon:3192650-3193993,;	CO_2	3	104628
mor_circ_00629	185	185	P131_03461;	exon:315130-315822,;	MY_1,MY_2	2,4	104373
mor_circ_00630	179	179	P131_05123;	exon:1966263-1968416,;	MY_1,MY_2	8,34	104200
mor_circ_00631	196	196	P131_00502;	exon:1848035-1848795,;	MY_1,MY_2	5,4	103507
mor_circ_00632	219	219	P131_00451;	exon:1658746-1659614,;	MY_1,MY_2	8,8	102118
mor_circ_00633	1078	1078	P131_05519;	exon:3192650-3193993,exon:3194068-3194329,;	CO_2	2	97802
mor_circ_00634	1070	1070	P131_05519;	exon:3194068-3194329,exon:3192650-3193993,;	CO_2	3	95404
mor_circ_00635	322	190	P131_05826;	exon:763270-763460,;	MY_1,MY_2	10,8	95218
mor_circ_00636	250	250	P131_10070;	exon:90871-91121,;	CO_2,MY_2	4,6	95119
mor_circ_00637	253	253	P131_10960;	exon:29006-36481,;	CO_1,CO_2	15,2	90221
mor_circ_00638	159	159	P131_02131;	exon:325179-326291,;	MY_1,MY_2	4,4	89378
mor_circ_00639	314	314	P131_00409;	exon:1539139-1539453,;	MY_1,MY_2	8,30	85214
mor_circ_00640	186	186	P131_08984;	exon:533634-534101,;	MY_1,MY_2	16,34	82637
mor_circ_00641	338	338	P131_10786;	exon:15747-22125,;	CO_1,CO_2	6,8	78359
mor_circ_00642	190	190	P131_06310;	exon:2453266-2454028,;	MY_1,MY_2	3,13	78183
mor_circ_00643	313	298	P131_04461;	exon:3802803-3803101,;	MY_1,MY_2	2,15	75137
mor_circ_00644	998	998	P131_05519;	exon:3192650-3193993,exon:3194068-3194329,;	CO_2	4	74354
mor_circ_00645	296	296	P131_01048;	exon:3762611-3762907,;	CO_2,MY_2	2,12	73101
mor_circ_00646	222	222	P131_04639;	exon:322633-322913,;	MY_1,MY_2	2,37	72242
mor_circ_00647	171	171	P131_04841;	exon:1008204-1008971,;	MY_1,MY_2	7,5	70645
mor_circ_00648	954	954	P131_05519;	exon:3194068-3194329,exon:3192650-3193993,;	CO_2	4	70140
mor_circ_00649	591	591	P131_05519;	exon:3192650-3193993,;	CO_2	3	69210
mor_circ_00650	936	936	P131_05519;	exon:3194068-3194329,exon:3192650-3193993,;	CO_2	9	69025
mor_circ_00651	222	222	P131_06199;	exon:2062441-2064106,;	MY_1,MY_2	4,3	68802
mor_circ_00652	4520	4520	P131_10960;	exon:29006-36481,;	CO_2	4	67900
mor_circ_00653	267	267	P131_01868;	exon:6755019-6756436,;	MY_1,MY_2	2,6	66143
mor_circ_00654	442	268	P131_00082;	exon:280591-280859,;	MY_1,MY_2	4,10	63145
mor_circ_00655	156	156	P131_03462;	exon:317709-318394,;	MY_1,MY_2	4,18	62695
mor_circ_00656	405	201	P131_03677;	exon:1023995-1024196,;	MY_1,MY_2	5,7	57340
mor_circ_00657	241	241	P131_07189;	exon:343367-343760,;	CO_1,CO_2	16,9	57137
mor_circ_00658	818	617	P131_04021;	intron:2252970-2253097,exon:2252844-2252970,intron:2253281-2253461,exon:2253097-2253281,;	MY_2	3	53865
mor_circ_00659	156	156	P131_06949;	exon:1884971-1887188,;	MY_1,MY_2	5,4	52664
mor_circ_00660	253	253	P131_02758;	exon:2326997-2328568,;	MY_1,MY_2	3,12	51151
mor_circ_00661	180	180	P131_07240;	exon:529791-532438,;	MY_1,MY_2	3,5	48200
mor_circ_00662	201	201	P131_05233;	exon:2317603-2318137,;	MY_1,MY_2	5,6	47504
mor_circ_00663	568	568	P131_05519;	exon:3192650-3193993,;	CO_2	5	47376
mor_circ_00664	185	185	P131_06061;	exon:1555965-1558035,;	MY_1,MY_2	4,3	47166
mor_circ_00665	3072	3072	P131_10960;	exon:29006-36481,;	CO_2	2	42086
mor_circ_00666	1193	1193	P131_05519;	exon:3194411-3194595,exon:3192650-3193993,exon:3194068-3194329,;	CO_1	12	40632
mor_circ_00667	473	473	P131_05519;	exon:3192650-3193993,;	CO_2	2	38309
mor_circ_00668	360	360	P131_05519;	exon:3192650-3193993,;	CO_2	6	38068
mor_circ_00669	376	287	P131_05368;	exon:2727146-2727433,;	CO_2,MY_2	3,2	37256
mor_circ_00670	2177	2177	P131_10960;	exon:29006-36481,;	CO_2	6	37060
mor_circ_00671	266	266	P131_05431;	exon:2944524-2944790,;	CO_1,MY_2	4,3	36234
mor_circ_00672	194	194	P131_02645;	exon:1969443-1969637,;	MY_1,MY_2	5,4	34507
mor_circ_00673	1557	1557	P131_10960;	exon:29006-36481,;	CO_2	2	31790
mor_circ_00674	1469	1469	P131_10960;	exon:29006-36481,;	CO_2	3	30698
mor_circ_00675	213	213	P131_03333;	exon:4335572-4336893,;	MY_1,MY_2	3,22	30179
mor_circ_00676	1910	1910	P131_10960;	exon:29006-36481,;	CO_2	3	28915
mor_circ_00677	175	175	P131_03628;	exon:864712-865077,;	MY_1,MY_2	4,8	28117
mor_circ_00678	730	730	P131_05519;	exon:3192650-3193993,exon:3194068-3194329,;	CO_1	7	27570
mor_circ_00679	200	200	P131_04242;	exon:2977656-2979480,;	MY_1,MY_2	2,14	26263
mor_circ_00680	1648	1648	P131_10960;	exon:29006-36481,;	CO_2	2	25542
mor_circ_00681	1127	1127	P131_10960;	exon:29006-36481,;	CO_2	4	25478
mor_circ_00682	279	279	P131_09960;	exon:36234-36951,;	CO_2	4	25000
mor_circ_00683	225	187	P131_10825;	exon:11509-11696,;	MY_1,MY_2	3115	24218
mor_circ_00684	1046	818	P131_08952;	intron:442059-442226,exon:441540-442059,exon:441264-441396,;	CO_2,MY_2	5,3	23156
mor_circ_00685	428	150	P131_04580;	exon:114050-114200,;	CO_1,MY_2	9,21	22117
mor_circ_00686	850	850	P131_05519;	exon:3194068-3194329,exon:3192650-3193993,;	CO_1	14	20767
mor_circ_00687	919	919	P131_10960;	exon:29006-36481,;	CO_2	5	20521
mor_circ_00688	733	733	P131_02131;	exon:325179-326291,;	MY_2	4	20390
mor_circ_00689	160	160	P131_09902;	exon:232574-234569,;	MY_1,MY_2	4,2	20136
mor_circ_00690	183	183	P131_10960;	exon:29006-36481,;	CO_1,CO_2	17,7	20105
mor_circ_00691	911	911	P131_10960;	exon:29006-36481,;	CO_2	3	19973
mor_circ_00692	594	594	P131_00667;	exon:2405717-2406483,;	MY_2	5	17670
mor_circ_00693	599	599	P131_02156;	exon:396606-398125,;	CO_2	8	17339
mor_circ_00694	983	983	P131_10960;	exon:29006-36481,;	CO_2	5	17187
mor_circ_00695	240	240	P131_05519;	exon:3192650-3193993,;	CO_2	2	16817
mor_circ_00696	236	236	P131_05519;	exon:3192650-3193993,;	CO_2	2	16296
mor_circ_00697	1070	1070	P131_10960;	exon:29006-36481,;	CO_2	6	15905
mor_circ_00698	224	224	P131_05519;	exon:3192650-3193993,;	CO_2	5	14462
mor_circ_00699	1323	1323	P131_10960;	exon:29006-36481,;	CO_2	6	14417
mor_circ_00700	747	747	P131_10960;	exon:29006-36481,;	CO_2	2	14236
mor_circ_00701	843	843	P131_10960;	exon:29006-36481,;	CO_2	4	13945
mor_circ_00702	513	513	P131_10960;	exon:29006-36481,;	CO_2	6	13714
mor_circ_00703	280	280	P131_06014;	exon:1423049-1424900,;	MY_2	5	13320
mor_circ_00704	1298	1298	P131_10960;	exon:29006-36481,;	CO_1	11	13238
mor_circ_00705	458	458	P131_10960;	exon:29006-36481,;	CO_2	13	13236
mor_circ_00706	400	400	P131_05519;	exon:3192650-3193993,;	CO_2	5	13133
mor_circ_00707	239	239	P131_05519;	exon:3192650-3193993,;	CO_2	4	12876
mor_circ_00708	1730	1730	P131_10960;	exon:29006-36481,;	CO_1	12	12737
mor_circ_00709	1128	1128	P131_10960;	exon:29006-36481,;	CO_2	2	12723
mor_circ_00710	1098	1098	P131_10960;	exon:29006-36481,;	CO_2	5	12344
mor_circ_00711	332	332	P131_02446;	exon:1310846-1311494,;	MY_2	9	12293
mor_circ_00712	1020	1020	P131_10960;	exon:29006-36481,;	CO_2	3	11907
mor_circ_00713	1521	1521	P131_10960;	exon:29006-36481,;	CO_1	3	11259
mor_circ_00714	347	199	P131_03335;	exon:4343240-4343439,;	MY_2	14	10489
mor_circ_00715	690	690	P131_10960;	exon:29006-36481,;	CO_2	6	10187
mor_circ_00716	321	321	P131_08936;	exon:388461-389568,;	MY_2	4	9987
mor_circ_00717	508	300	P131_10433;	exon:132753-133053,;	CO_1	4	9844
mor_circ_00718	627	326	P131_08828;	intron:85883-86209,;	CO_2	9	9744
mor_circ_00719	606	606	P131_10960;	exon:29006-36481,;	CO_2	5	9627
mor_circ_00720	945	945	P131_10960;	exon:29006-36481,;	CO_2	10	9426
mor_circ_00721	578	578	P131_10960;	exon:29006-36481,;	CO_2	7	9365
mor_circ_00722	407	407	P131_10960;	exon:29006-36481,;	CO_2	3	9346
mor_circ_00723	551	551	P131_10960;	exon:29006-36481,;	CO_2	2	9164
mor_circ_00724	305	305	P131_10960;	exon:29006-36481,;	CO_2	4	9149
mor_circ_00725	410	410	P131_08936;	exon:388461-389568,;	MY_2	7	9101
mor_circ_00726	452	200	P131_07080;	intron:2332890-2333090,;	MY_2	6	8901
mor_circ_00727	312	312	P131_10960;	exon:29006-36481,;	CO_2	4	8824
mor_circ_00728	525	525	P131_10960;	exon:29006-36481,;	CO_2	3	8755
mor_circ_00729	592	592	P131_10960;	exon:29006-36481,;	CO_2	2	8528
mor_circ_00730	398	398	P131_10960;	exon:29006-36481,;	CO_2	7	8405
mor_circ_00731	1122	1122	P131_10960;	exon:29006-36481,;	CO_1	13	8056
mor_circ_00732	561	561	P131_10960;	exon:29006-36481,;	CO_1	6	7893
mor_circ_00733	240	240	P131_06249;	exon:2234104-2235181,;	MY_1	4	7735
mor_circ_00734	304	304	P131_10960;	exon:29006-36481,;	CO_2	11	7716
mor_circ_00735	833	833	P131_10960;	exon:29006-36481,;	CO_2	6	7680
mor_circ_00736	341	341	P131_10960;	exon:29006-36481,;	CO_2	3	7636
mor_circ_00737	273	273	P131_10960;	exon:29006-36481,;	CO_2	2	7516
mor_circ_00738	335	261	P131_05519;	exon:3194068-3194329,;	CO_2	3	7513
mor_circ_00739	311	311	P131_10960;	exon:29006-36481,;	CO_2	2	7481
mor_circ_00740	201	201	P131_04181;	exon:2784017-2787338,;	CO_1	6	7455
mor_circ_00741	186	186	P131_10637;	exon:3233-3673,;	CO_2	2	7299
mor_circ_00742	245	245	P131_10960;	exon:29006-36481,;	CO_2	2	7135
mor_circ_00743	276	276	P131_00863;	exon:3099633-3101409,;	MY_2	7	7066
mor_circ_00744	611	611	P131_10960;	exon:29006-36481,;	CO_2	7	7021
mor_circ_00745	1143	1143	P131_04138;	exon:2658305-2659749,;	MY_2	4	6903
mor_circ_00746	1289	1289	P131_10960;	exon:29006-36481,;	CO_1	18	6858
mor_circ_00747	322	322	P131_04385;	exon:3504392-3505736,;	MY_2	7	6837
mor_circ_00748	313	313	P131_08920;	exon:335351-337448,;	MY_2	4	6743
mor_circ_00749	156	156	P131_04181;	exon:2784017-2787338,;	CO_2	6	6678
mor_circ_00750	804	804	P131_10960;	exon:29006-36481,;	CO_1	9	6599
mor_circ_00751	180	180	P131_05519;	exon:3192650-3193993,;	CO_2	3	6515
mor_circ_00752	712	712	P131_00863;	exon:3101534-3102246,;	MY_2	16	6459
mor_circ_00753	798	397	P131_00295;	exon:1122422-1122668,intron:1122668-1122819,;	MY_2	14	6377
mor_circ_00754	958	958	P131_10163;	exon:94698-96730,;	MY_2	9	6372
mor_circ_00755	606	606	P131_10960;	exon:29006-36481,;	CO_2	18	6348
mor_circ_00756	414	414	P131_10960;	exon:29006-36481,;	CO_2	3	6337
mor_circ_00757	366	366	P131_05802;	exon:701660-702869,;	MY_2	10	6334
mor_circ_00758	467	467	P131_07607;	exon:1902372-1904095,;	MY_2	2	6267
mor_circ_00759	359	359	P131_06115;	exon:1740717-1741281,;	MY_2	10	6265
mor_circ_00760	573	573	P131_10960;	exon:29006-36481,;	CO_2	26	6201
mor_circ_00761	195	195	P131_05519;	exon:3192650-3193993,;	CO_2	6	6122
mor_circ_00762	303	303	P131_07080;	exon:2333478-2334318,;	CO_2	2	6097
mor_circ_00763	395	395	P131_10960;	exon:29006-36481,;	CO_2	2	6079
mor_circ_00764	285	285	P131_10960;	exon:29006-36481,;	CO_2	6	6052
mor_circ_00765	581	581	P131_10960;	exon:29006-36481,;	CO_2	6	5999
mor_circ_00766	560	560	P131_10960;	exon:29006-36481,;	CO_2	5	5899
mor_circ_00767	345	345	P131_08936;	exon:388461-389568,;	MY_2	3	5772
mor_circ_00768	546	546	P131_10960;	exon:29006-36481,;	CO_2	4	5696
mor_circ_00769	559	559	P131_10960;	exon:29006-36481,;	CO_2	4	5655
mor_circ_00770	306	306	P131_06248;	exon:2231777-2233079,;	MY_1	2	5640
mor_circ_00771	534	534	P131_10960;	exon:29006-36481,;	CO_2	2	5590
mor_circ_00772	461	461	P131_07732;	exon:124803-127816,;	CO_2	5	5535
mor_circ_00773	415	415	P131_10960;	exon:29006-36481,;	CO_2	2	5508
mor_circ_00774	453	453	P131_10960;	exon:29006-36481,;	CO_2	6	5499
mor_circ_00775	435	435	P131_10960;	exon:29006-36481,;	CO_2	6	5472
mor_circ_00776	762	729	P131_04408;	intron:3610964-3611137,exon:3611137-3611693,;	MY_2	7	5466
mor_circ_00777	362	362	P131_02827;	exon:2582650-2584364,;	MY_1	4	5409
mor_circ_00778	550	550	P131_06805;	exon:1365359-1365921,;	MY_2	4	5388
mor_circ_00779	442	442	P131_10960;	exon:29006-36481,;	CO_2	6	5358
mor_circ_00780	158	158	P131_01129;	exon:4021237-4021499,;	CO_2	2	5290
mor_circ_00781	422	422	P131_10960;	exon:29006-36481,;	CO_2	16	5218
mor_circ_00782	1291	1097	P131_10181;	exon:148448-148603,intron:147938-148448,exon:147312-147744,;	CO_2	2	5196
mor_circ_00783	472	472	P131_10960;	exon:29006-36481,;	CO_2	10	5192
mor_circ_00784	364	364	P131_10960;	exon:29006-36481,;	CO_2	13	5172
mor_circ_00785	483	483	P131_10960;	exon:29006-36481,;	CO_2	6	5163
mor_circ_00786	342	342	P131_02131;	exon:325179-326291,;	MY_2	3	5158
mor_circ_00787	198	198	P131_09960;	exon:36234-36951,;	CO_2	4	5148
mor_circ_00788	322	322	P131_06678;	exon:973256-973801,;	MY_2	7	5126
mor_circ_00789	446	446	P131_10960;	exon:29006-36481,;	CO_2	2	5122
mor_circ_00790	3404	3134	P131_07253;	exon:595249-595508,intron:596787-597581,exon:597581-598319,exon:595599-596787,exon:598408-598563,;	CO_2	7	5113
mor_circ_00791	408	408	P131_10960;	exon:29006-36481,;	CO_2	5	5052
mor_circ_00792	264	264	P131_10960;	exon:29006-36481,;	CO_2	2	5038
mor_circ_00793	480	480	P131_10960;	exon:29006-36481,;	CO_1	7	5034
mor_circ_00794	254	254	P131_10960;	exon:29006-36481,;	CO_2	5	5024
mor_circ_00795	549	549	P131_10960;	exon:29006-36481,;	CO_2	8	4941
mor_circ_00796	231	231	P131_02131;	exon:325179-326291,;	MY_2	6	4920
mor_circ_00797	381	375	P131_08829;	exon:87142-87517,;	MY_2	4	4878
mor_circ_00798	396	396	P131_10960;	exon:29006-36481,;	CO_2	6	4872
mor_circ_00799	339	339	P131_10960;	exon:29006-36481,;	CO_2	5	4863
mor_circ_00800	470	470	P131_10960;	exon:29006-36481,;	CO_2	4	4861
mor_circ_00801	387	387	P131_10960;	exon:29006-36481,;	CO_2	11	4847
mor_circ_00802	258	258	P131_06953;	exon:1909240-1910242,;	MY_2	6	4844
mor_circ_00803	245	245	P131_10960;	exon:29006-36481,;	CO_2	3	4781
mor_circ_00804	926	926	P131_10960;	exon:29006-36481,;	CO_1	10	4767
mor_circ_00805	329	329	P131_10960;	exon:29006-36481,;	CO_2	5	4765
mor_circ_00806	372	304	P131_05921;	exon:1120635-1120939,;	MY_2	11	4713
mor_circ_00807	324	324	P131_10960;	exon:29006-36481,;	CO_2	5	4707
mor_circ_00808	490	490	P131_10960;	exon:29006-36481,;	CO_2	6	4691
mor_circ_00809	165	165	P131_10637;	exon:3233-3673,;	CO_2	2	4690
mor_circ_00810	265	265	P131_10960;	exon:29006-36481,;	CO_2	11	4687
mor_circ_00811	516	516	P131_10960;	exon:29006-36481,;	CO_1	6	4685
mor_circ_00812	924	924	P131_10960;	exon:29006-36481,;	CO_1	10	4683
mor_circ_00813	691	691	P131_10960;	exon:29006-36481,;	CO_2	6	4633
mor_circ_00814	498	498	P131_10960;	exon:29006-36481,;	CO_2	6	4620
mor_circ_00815	432	432	P131_10960;	exon:29006-36481,;	CO_2	2	4614
mor_circ_00816	274	274	P131_02156;	exon:396606-398125,;	CO_2	4	4612
mor_circ_00817	369	369	P131_10960;	exon:29006-36481,;	CO_2	4	4608
mor_circ_00818	425	425	P131_09877;	exon:149550-151776,;	MY_2	5	4579
mor_circ_00819	495	495	P131_10960;	exon:29006-36481,;	CO_2	7	4577
mor_circ_00820	492	492	P131_10960;	exon:29006-36481,;	CO_2	10	4574
mor_circ_00821	453	453	P131_10960;	exon:29006-36481,;	CO_2	5	4545
mor_circ_00822	258	258	P131_10960;	exon:29006-36481,;	CO_2	4	4503
mor_circ_00823	397	261	P131_05519;	exon:3194068-3194329,;	CO_1	12	4483
mor_circ_00824	475	475	P131_02131;	exon:324937-325076,exon:325179-326291,;	MY_2	5	4460
mor_circ_00825	210	210	P131_02131;	exon:325179-326291,;	MY_2	12	4458
mor_circ_00826	360	360	P131_10960;	exon:29006-36481,;	CO_2	2	4458
mor_circ_00827	483	483	P131_10960;	exon:29006-36481,;	CO_2	2	4452
mor_circ_00828	453	453	P131_10960;	exon:29006-36481,;	CO_2	10	4439
mor_circ_00829	507	507	P131_06115;	exon:1740413-1740659,exon:1740717-1741281,;	MY_2	12	4425
mor_circ_00830	449	449	P131_10960;	exon:29006-36481,;	CO_2	5	4420
mor_circ_00831	372	372	P131_10960;	exon:29006-36481,;	CO_2	5	4417
mor_circ_00832	159	159	P131_05802;	exon:701660-702869,;	MY_2	2	4409
mor_circ_00833	285	285	P131_02131;	exon:325179-326291,;	MY_2	10	4403
mor_circ_00834	270	270	P131_10960;	exon:29006-36481,;	CO_2	7	4329
mor_circ_00835	220	220	P131_10960;	exon:29006-36481,;	CO_2	2	4273
mor_circ_00836	310	310	P131_05073;	exon:1800852-1802913,;	MY_2	11	4251
mor_circ_00837	431	431	P131_10960;	exon:29006-36481,;	CO_2	3	4199
mor_circ_00838	408	408	P131_10960;	exon:29006-36481,;	CO_2	8	4197
mor_circ_00839	287	287	P131_06953;	exon:1909240-1910242,;	MY_2	2	4195
mor_circ_00840	416	416	P131_10960;	exon:29006-36481,;	CO_2	7	4177
mor_circ_00841	383	383	P131_10960;	exon:29006-36481,;	CO_2	3	4156
mor_circ_00842	900	900	P131_10960;	exon:29006-36481,;	CO_1	13	4144
mor_circ_00843	191	191	P131_05802;	exon:702933-703605,;	CO_2	15	4135
mor_circ_00844	532	532	P131_01069;	exon:3837036-3839658,;	MY_2	8	4098
mor_circ_00845	1553	1190	P131_03884;	exon:1759142-1759320,exon:1759446-1759612,exon:1759687-1760533,;	CO_2	5	4090
mor_circ_00846	383	383	P131_10960;	exon:29006-36481,;	CO_2	30	4030
mor_circ_00847	410	410	P131_02131;	exon:325179-326291,;	MY_2	3	3998
mor_circ_00848	507	428	P131_02645;	exon:1969443-1969637,intron:1969209-1969443,;	MY_2	8	3967
mor_circ_00849	261	261	P131_10960;	exon:29006-36481,;	CO_2	11	3953
mor_circ_00850	1131	722	P131_01551;	exon:5601221-5601943,;	CO_2	7	3945
mor_circ_00851	291	291	P131_10960;	exon:29006-36481,;	CO_2	3	3926
mor_circ_00852	252	252	P131_10960;	exon:29006-36481,;	CO_2	2	3912
mor_circ_00853	315	315	P131_04841;	exon:1008204-1008971,;	MY_2	4	3910
mor_circ_00854	159	159	P131_07054;	exon:2255741-2257889,;	CO_2	5	3828
mor_circ_00855	272	272	P131_08936;	exon:388461-389568,;	MY_2	2	3803
mor_circ_00856	307	307	P131_10960;	exon:29006-36481,;	CO_2	5	3760
mor_circ_00857	287	287	P131_10960;	exon:29006-36481,;	CO_2	5	3754
mor_circ_00858	343	343	P131_10960;	exon:29006-36481,;	CO_2	6	3731
mor_circ_00859	278	278	P131_05073;	exon:1800852-1802913,;	MY_1	2	3731
mor_circ_00860	354	354	P131_07260;	exon:635906-636148,exon:635705-635846,;	MY_2	13	3717
mor_circ_00861	249	249	P131_10960;	exon:29006-36481,;	CO_2	2	3715
mor_circ_00862	601	601	P131_10960;	exon:29006-36481,;	CO_2	3	3691
mor_circ_00863	594	516	P131_11114;	exon:24005-24521,;	MY_2	10	3670
mor_circ_00864	409	409	P131_10960;	exon:29006-36481,;	CO_2	3	3640
mor_circ_00865	298	298	P131_10960;	exon:29006-36481,;	CO_2	2	3610
mor_circ_00866	243	243	P131_10960;	exon:29006-36481,;	CO_2	5	3586
mor_circ_00867	193	193	P131_02156;	exon:396606-398125,;	CO_2	6	3575
mor_circ_00868	138	138	P131_04181;	exon:2784017-2787338,;	CO_2	5	3565
mor_circ_00869	489	489	P131_06014;	exon:1423049-1424900,;	CO_2	6	3536
mor_circ_00870	327	327	P131_10960;	exon:29006-36481,;	CO_2	2	3525
mor_circ_00871	233	233	P131_10960;	exon:29006-36481,;	CO_2	3	3522
mor_circ_00872	247	247	P131_06949;	exon:1884971-1887188,;	MY_2	15	3483
mor_circ_00873	264	264	P131_05802;	exon:702933-703605,;	MY_2	8	3482
mor_circ_00874	508	508	P131_10960;	exon:29006-36481,;	CO_2	8	3480
mor_circ_00875	621	603	P131_07099;	exon:16756-17359,;	MY_2	3	3439
mor_circ_00876	1593	1593	P131_11034;	exon:17467-21007,;	CO_2	2	3435
mor_circ_00877	474	474	P131_01654;	exon:5963749-5964405,;	MY_2	7	3433
mor_circ_00878	259	259	P131_10393;	exon:21491-22565,;	MY_2	6	3426
mor_circ_00879	287	287	P131_10960;	exon:29006-36481,;	CO_2	4	3425
mor_circ_00880	360	360	P131_10960;	exon:29006-36481,;	CO_2	3	3416
mor_circ_00881	246	246	P131_06115;	exon:1740413-1740659,;	MY_2	10	3411
mor_circ_00882	287	287	P131_10960;	exon:29006-36481,;	CO_1	6	3395
mor_circ_00883	213	213	P131_05802;	exon:701660-702869,;	MY_2	6	3390
mor_circ_00884	184	184	P131_05802;	exon:702933-703605,;	MY_2	10	3376
mor_circ_00885	290	290	P131_06014;	exon:1423049-1424900,;	MY_2	3	3360
mor_circ_00886	278	278	P131_10960;	exon:29006-36481,;	CO_2	4	3358
mor_circ_00887	2750	966	P131_04471;	exon:3836910-3837876,;	MY_1	2	3344
mor_circ_00888	840	473	P131_00966;	exon:3470980-3471106,intron:3470633-3470980,;	MY_2	7	3335
mor_circ_00889	275	275	P131_04580;	exon:113072-113700,;	MY_2	7	3326
mor_circ_00890	339	339	P131_10960;	exon:29006-36481,;	CO_2	6	3316
mor_circ_00891	1178	1178	P131_01485;	exon:5340449-5343514,;	CO_2	4	3254
mor_circ_00892	198	198	P131_10960;	exon:29006-36481,;	CO_2	2	3236
mor_circ_00893	247	247	P131_06949;	exon:1884971-1887188,;	MY_2	7	3216
mor_circ_00894	289	289	P131_07752;	exon:185660-186110,;	MY_2	6	3192
mor_circ_00895	190	190	P131_02131;	exon:325179-326291,;	MY_2	11	3186
mor_circ_00896	431	431	P131_06949;	exon:1884971-1887188,;	CO_2	5	3186
mor_circ_00897	264	264	P131_08936;	exon:388461-389568,;	MY_2	2	3183
mor_circ_00898	281	281	P131_07732;	exon:124803-127816,;	CO_2	4	3164
mor_circ_00899	222	222	P131_10960;	exon:29006-36481,;	CO_2	11	3158
mor_circ_00900	350	350	P131_10960;	exon:29006-36481,;	CO_2	6	3152
mor_circ_00901	1178	1023	P131_06105;	intron:1717782-1718640,exon:1717617-1717782,;	MY_2	7	3144
mor_circ_00902	345	345	P131_10960;	exon:29006-36481,;	CO_2	4	3134
mor_circ_00903	261	261	P131_04841;	exon:1008204-1008971,;	MY_2	2	3134
mor_circ_00904	330	330	P131_10960;	exon:29006-36481,;	CO_2	6	3108
mor_circ_00905	235	235	P131_06115;	exon:1740717-1741281,;	MY_2	8	3095
mor_circ_00906	239	239	P131_05802;	exon:701660-702869,;	MY_2	4	3094
mor_circ_00907	215	215	P131_10960;	exon:29006-36481,;	CO_2	10	3087
mor_circ_00908	200	200	P131_10960;	exon:29006-36481,;	CO_2	4	3065
mor_circ_00909	240	240	P131_06678;	exon:973256-973801,;	MY_2	6	3045
mor_circ_00910	841	841	P131_08936;	exon:388461-389568,;	MY_1	4	3044
mor_circ_00911	468	468	P131_10960;	exon:29006-36481,;	CO_2	8	3013
mor_circ_00912	293	293	P131_10960;	exon:29006-36481,;	CO_2	5	2992
mor_circ_00913	333	333	P131_10960;	exon:29006-36481,;	CO_2	4	2990
mor_circ_00914	231	231	P131_08829;	exon:87142-87517,;	MY_2	10	2982
mor_circ_00915	628	628	P131_00533;	exon:1963292-1963710,exon:1963778-1964050,;	MY_2	6	2957
mor_circ_00916	285	285	P131_04841;	exon:1008204-1008971,;	MY_2	4	2921
mor_circ_00917	356	356	P131_01069;	exon:3837036-3839658,;	MY_2	9	2920
mor_circ_00918	290	290	P131_10960;	exon:29006-36481,;	CO_2	6	2906
mor_circ_00919	294	294	P131_10960;	exon:29006-36481,;	CO_2	4	2898
mor_circ_00920	397	397	P131_10960;	exon:29006-36481,;	CO_2	2	2868
mor_circ_00921	260	260	P131_04580;	exon:113072-113700,;	MY_2	3	2867
mor_circ_00922	475	475	P131_07732;	exon:124803-127816,;	CO_2	8	2858
mor_circ_00923	290	290	P131_10960;	exon:29006-36481,;	CO_2	3	2858
mor_circ_00924	339	339	P131_05495;	exon:3116503-3117067,;	MY_2	6	2807
mor_circ_00925	433	433	P131_08112;	intron:354185-354370,exon:354370-354655,;	MY_2	2	2746
mor_circ_00926	248	248	P131_06248;	exon:2231777-2233079,;	MY_2	5	2720
mor_circ_00927	474	474	P131_10960;	exon:29006-36481,;	CO_2	3	2709
mor_circ_00928	241	241	P131_00295;	exon:1123487-1125755,;	CO_2	6	2708
mor_circ_00929	156	156	P131_10960;	exon:29006-36481,;	CO_2	5	2705
mor_circ_00930	390	390	P131_10960;	exon:29006-36481,;	CO_1	17	2694
mor_circ_00931	299	299	P131_10960;	exon:29006-36481,;	CO_2	9	2692
mor_circ_00932	400	400	P131_10960;	exon:29006-36481,;	CO_1	5	2653
mor_circ_00933	326	326	P131_01069;	exon:3837036-3839658,;	MY_2	11	2641
mor_circ_00934	231	231	P131_07732;	exon:124803-127816,;	CO_2	12	2634
mor_circ_00935	557	557	P131_04204;	exon:2851229-2851786,;	CO_2	7	2607
mor_circ_00936	281	281	P131_00863;	exon:3099633-3101409,;	MY_2	8	2603
mor_circ_00937	541	541	P131_05202;	exon:2213066-2216759,;	MY_2	8	2598
mor_circ_00938	720	720	P131_03884;	exon:1759687-1760533,;	CO_2	4	2594
mor_circ_00939	197	197	P131_06949;	exon:1884971-1887188,;	MY_2	8	2568
mor_circ_00940	212	212	P131_10960;	exon:29006-36481,;	CO_2	4	2517
mor_circ_00941	338	338	P131_10960;	exon:29006-36481,;	CO_2	4	2513
mor_circ_00942	428	246	P131_00295;	exon:1122422-1122668,;	MY_2	7	2499
mor_circ_00943	315	315	P131_01069;	exon:3837036-3839658,;	MY_2	5	2491
mor_circ_00944	303	303	P131_06949;	exon:1884971-1887188,;	MY_2	6	2475
mor_circ_00945	220	220	P131_06115;	exon:1740717-1741281,;	MY_2	5	2441
mor_circ_00946	215	215	P131_10960;	exon:29006-36481,;	CO_1	20	2437
mor_circ_00947	198	198	P131_08921;	exon:339611-340178,;	MY_2	6	2434
mor_circ_00948	192	192	P131_02131;	exon:325179-326291,;	MY_2	8	2423
mor_circ_00949	318	318	P131_10960;	exon:29006-36481,;	CO_1	13	2415
mor_circ_00950	569	569	P131_00295;	exon:1123487-1125755,;	MY_2	5	2400
mor_circ_00951	373	373	P131_03462;	exon:317709-318394,;	MY_2	3	2371
mor_circ_00952	517	517	P131_10960;	exon:29006-36481,;	CO_2	4	2370
mor_circ_00953	285	285	P131_09467;	exon:245250-246287,;	MY_2	2	2369
mor_circ_00954	418	418	P131_10960;	exon:29006-36481,;	CO_2	5	2363
mor_circ_00955	228	228	P131_09877;	exon:149550-151776,;	MY_2	2	2354
mor_circ_00956	544	481	P131_02520;	exon:1539207-1539688,;	MY_2	5	2350
mor_circ_00957	212	212	P131_10960;	exon:29006-36481,;	CO_2	4	2342
mor_circ_00958	219	219	P131_04580;	exon:113072-113700,;	MY_2	3	2342
mor_circ_00959	138	138	P131_05519;	exon:3192650-3193993,;	CO_2	3	2340
mor_circ_00960	314	314	P131_10960;	exon:29006-36481,;	CO_1	11	2300
mor_circ_00961	250	250	P131_06728;	exon:1124251-1126026,;	MY_2	12	2273
mor_circ_00962	151	151	P131_05519;	exon:3192650-3193993,;	CO_1	15	2272
mor_circ_00963	387	387	P131_09362;	exon:461482-462245,;	MY_2	5	2268
mor_circ_00964	424	424	P131_10960;	exon:29006-36481,;	CO_2	4	2265
mor_circ_00965	273	273	P131_09467;	exon:245250-246287,;	MY_2	6	2259
mor_circ_00966	215	215	P131_06766;	exon:1238746-1243683,;	CO_2	9	2257
mor_circ_00967	869	811	P131_04375;	exon:3441758-3442569,;	MY_2	6	2233
mor_circ_00968	415	415	P131_10960;	exon:29006-36481,;	CO_2	2	2218
mor_circ_00969	255	255	P131_03429;	exon:229689-230400,;	MY_1	6	2211
mor_circ_00970	346	346	P131_00295;	exon:1123487-1125755,;	MY_2	7	2198
mor_circ_00971	258	258	P131_10960;	exon:29006-36481,;	CO_2	9	2190
mor_circ_00972	370	370	P131_00863;	exon:3099633-3101409,;	MY_2	5	2176
mor_circ_00973	248	248	P131_10960;	exon:29006-36481,;	CO_2	17	2140
mor_circ_00974	388	388	P131_10960;	exon:29006-36481,;	CO_1	9	2139
mor_circ_00975	211	211	P131_06115;	exon:1740717-1741281,;	MY_2	17	2121
mor_circ_00976	287	287	P131_08268;	exon:868856-870550,;	MY_2	5	2116
mor_circ_00977	254	254	P131_10960;	exon:29006-36481,;	CO_2	3	2112
mor_circ_00978	276	276	P131_10960;	exon:29006-36481,;	CO_1	7	2107
mor_circ_00979	910	910	P131_00502;	intron:1847578-1847820,exon:1847373-1847578,exon:1848035-1848795,exon:1847820-1847971,;	MY_2	6	2106
mor_circ_00980	371	371	P131_10960;	exon:29006-36481,;	CO_1	6	2084
mor_circ_00981	240	240	P131_10960;	exon:29006-36481,;	CO_2	4	2070
mor_circ_00982	402	402	P131_10960;	exon:29006-36481,;	CO_1	22	2061
mor_circ_00983	185	185	P131_08980;	exon:525017-526596,;	CO_2	7	2056
mor_circ_00984	314	314	P131_09467;	exon:245250-246287,;	MY_2	4	2052
mor_circ_00985	285	285	P131_07080;	exon:2333478-2334318,;	MY_2	14	2045
mor_circ_00986	255	255	P131_09572;	exon:570436-570691,;	MY_2	2	2042
mor_circ_00987	258	258	P131_03110;	exon:3542881-3543373,;	MY_2	3	2033
mor_circ_00988	449	449	P131_01234;	exon:4416611-4417810,exon:4416011-4416540,;	MY_2	11	2025
mor_circ_00989	524	524	P131_10960;	exon:29006-36481,;	CO_2	2	2023
mor_circ_00990	320	320	P131_10960;	exon:29006-36481,;	CO_2	3	2021
mor_circ_00991	189	189	P131_03520;	exon:501535-503752,;	MY_2	3	2013
mor_circ_00992	333	333	P131_06678;	exon:972817-973173,;	MY_2	4	1996
mor_circ_00993	424	424	P131_02156;	exon:396606-398125,;	CO_2	3	1971
mor_circ_00994	252	252	P131_08252;	exon:820378-821914,;	MY_2	6	1951
mor_circ_00995	239	239	P131_10960;	exon:29006-36481,;	CO_2	3	1932
mor_circ_00996	175	175	P131_11140;	exon:16882-17136,;	MY_2	2	1930
mor_circ_00997	420	420	P131_06767;	exon:1246746-1251949,;	CO_2	4	1906
mor_circ_00998	427	427	P131_04849;	exon:1030519-1031144,;	MY_1	2	1869
mor_circ_00999	548	520	P131_00320;	exon:1208564-1208762,intron:1208762-1209084,;	CO_2	2	1814
mor_circ_01000	616	583	P131_05128;	exon:1987747-1988120,intron:1987537-1987747,;	CO_2	5	1808
mor_circ_01001	360	360	P131_10960;	exon:29006-36481,;	CO_2	7	1793
mor_circ_01002	192	192	P131_10960;	exon:29006-36481,;	CO_2	3	1793
mor_circ_01003	342	342	P131_04138;	exon:2658305-2659749,;	MY_2	7	1792
mor_circ_01004	507	507	P131_05494;	exon:3113722-3115507,;	MY_2	2	1781
mor_circ_01005	263	263	P131_00863;	exon:3101534-3102246,;	MY_2	4	1775
mor_circ_01006	510	510	P131_10282;	exon:161657-163073,;	MY_2	12	1773
mor_circ_01007	327	327	P131_03461;	exon:315130-315822,;	MY_2	4	1766
mor_circ_01008	253	253	P131_05244;	exon:2352012-2352853,;	MY_2	5	1748
mor_circ_01009	437	437	P131_10360;	exon:183231-187750,;	MY_2	3	1745
mor_circ_01010	405	405	P131_10960;	exon:29006-36481,;	CO_1	9	1735
mor_circ_01011	167	167	P131_10960;	exon:29006-36481,;	CO_2	4	1733
mor_circ_01012	365	365	P131_06767;	exon:1246746-1251949,;	CO_2	8	1724
mor_circ_01013	215	215	P131_10960;	exon:29006-36481,;	CO_2	2	1721
mor_circ_01014	328	328	P131_09568;	exon:558502-560149,;	MY_2	6	1720
mor_circ_01015	245	245	P131_05802;	exon:701660-702869,;	MY_2	9	1719
mor_circ_01016	182	182	P131_03430;	exon:232989-233293,;	MY_2	4	1713
mor_circ_01017	258	258	P131_07080;	exon:2333478-2334318,;	MY_2	9	1710
mor_circ_01018	941	930	P131_02641;	exon:1952349-1953023,exon:1952023-1952279,;	MY_2	15	1691
mor_circ_01019	247	247	P131_10960;	exon:29006-36481,;	CO_2	2	1688
mor_circ_01020	228	228	P131_09456;	exon:193550-194475,;	MY_2	8	1684
mor_circ_01021	277	277	P131_01069;	exon:3837036-3839658,;	MY_2	13	1677
mor_circ_01022	798	798	P131_05256;	exon:2377193-2377991,;	MY_2	10	1665
mor_circ_01023	471	471	P131_08935;	exon:380878-385043,;	MY_2	2	1664
mor_circ_01024	584	584	P131_07099;	exon:16523-16681,exon:16756-17359,;	MY_2	5	1662
mor_circ_01025	339	339	P131_10960;	exon:29006-36481,;	CO_1	13	1654
mor_circ_01026	217	217	P131_10960;	exon:29006-36481,;	CO_2	4	1637
mor_circ_01027	396	396	P131_10960;	exon:29006-36481,;	CO_1	8	1625
mor_circ_01028	318	318	P131_02681;	exon:2061610-2063515,;	MY_2	4	1617
mor_circ_01029	339	339	P131_08980;	exon:525017-526596,;	MY_2	5	1601
mor_circ_01030	243	243	P131_03462;	exon:317709-318394,;	MY_2	7	1594
mor_circ_01031	1875	1875	P131_03956;	exon:2019601-2022919,;	CO_2	8	1573
mor_circ_01032	219	219	P131_11060;	exon:29194-31174,;	MY_2	9	1572
mor_circ_01033	204	204	P131_10960;	exon:29006-36481,;	CO_2	3	1565
mor_circ_01034	185	185	P131_10960;	exon:29006-36481,;	CO_2	6	1564
mor_circ_01035	475	450	P131_00146;	exon:496378-496546,intron:496096-496378,;	MY_2	9	1563
mor_circ_01036	310	310	P131_10960;	exon:29006-36481,;	CO_2	8	1557
mor_circ_01037	385	385	P131_05073;	exon:1800852-1802913,;	MY_1	4	1553
mor_circ_01038	188	188	P131_08936;	exon:388461-389568,;	MY_2	4	1539
mor_circ_01039	480	349	P131_02891;	intron:2785101-2785317,exon:2784968-2785101,;	MY_2	8	1531
mor_circ_01040	601	489	P131_02311;	exon:899581-899735,intron:899735-900070,;	MY_2	5	1531
mor_circ_01041	234	234	P131_00863;	exon:3099633-3101409,;	MY_2	2	1528
mor_circ_01042	211	211	P131_10960;	exon:29006-36481,;	CO_2	18	1522
mor_circ_01043	270	270	P131_10960;	exon:29006-36481,;	CO_2	5	1519
mor_circ_01044	564	564	P131_05495;	exon:3116503-3117067,;	MY_1	6	1512
mor_circ_01045	165	165	P131_10393;	exon:21491-22565,;	MY_2	3	1494
mor_circ_01046	661	661	P131_00390;	exon:1469199-1469860,;	MY_2	2	1480
mor_circ_01047	220	220	P131_04408;	exon:3611137-3611693,;	MY_2	20	1466
mor_circ_01048	192	192	P131_08920;	exon:335351-337448,;	MY_2	8	1464
mor_circ_01049	990	836	P131_07951;	exon:838104-838940,;	CO_2	3	1459
mor_circ_01050	257	257	P131_05073;	exon:1800852-1802913,;	MY_1	3	1455
mor_circ_01051	577	577	P131_10960;	exon:29006-36481,;	CO_2	2	1455
mor_circ_01052	188	188	P131_09877;	exon:149550-151776,;	MY_2	8	1443
mor_circ_01053	273	273	P131_08502;	exon:672624-673674,;	MY_2	6	1440
mor_circ_01054	234	234	P131_08182;	exon:549876-551502,;	MY_2	7	1438
mor_circ_01055	254	254	P131_05802;	exon:702933-703605,;	CO_2	5	1437
mor_circ_01056	219	219	P131_09467;	exon:245250-246287,;	MY_2	2	1435
mor_circ_01057	759	233	P131_12050;	exon:593818-594051,;	MY_2	7	1429
mor_circ_01058	190	190	P131_04408;	exon:3611137-3611693,;	MY_2	8	1422
mor_circ_01059	144	144	P131_06953;	exon:1909240-1910242,;	MY_2	5	1420
mor_circ_01060	307	307	P131_05159;	exon:2090183-2091487,;	MY_2	4	1420
mor_circ_01061	771	450	P131_09706;	exon:2037-2487,;	MY_2	15	1419
mor_circ_01062	232	232	P131_10960;	exon:29006-36481,;	CO_2	4	1417
mor_circ_01063	234	234	P131_08182;	exon:549876-551502,;	MY_2	7	1415
mor_circ_01064	200	200	P131_09101;	exon:266199-266634,;	MY_2	4	1411
mor_circ_01065	155	155	P131_07819;	exon:397002-399723,;	MY_2	2	1408
mor_circ_01066	230	230	P131_01069;	exon:3837036-3839658,;	MY_2	8	1403
mor_circ_01067	246	246	P131_10960;	exon:29006-36481,;	CO_2	4	1382
mor_circ_01068	173	173	P131_03462;	exon:317709-318394,;	MY_2	2	1381
mor_circ_01069	223	223	P131_01069;	exon:3837036-3839658,;	MY_2	7	1375
mor_circ_01070	208	208	P131_02099;	exon:232999-234238,;	CO_2	12	1367
mor_circ_01071	259	259	P131_09362;	exon:461482-462245,;	MY_2	3	1365
mor_circ_01072	283	283	P131_06014;	exon:1423049-1424900,;	MY_2	12	1361
mor_circ_01073	264	259	P131_03481;	exon:384816-385075,;	MY_2	42	1359
mor_circ_01074	327	327	P131_10282;	exon:161657-163073,;	MY_2	4	1353
mor_circ_01075	337	337	P131_04760;	exon:743523-744157,;	MY_1	2	1352
mor_circ_01076	3801	3449	P131_01666;	intron:6003426-6003604,exon:6000155-6003426,;	MY_1	6	1343
mor_circ_01077	330	330	P131_08847;	exon:135652-136160,;	MY_1	2	1342
mor_circ_01078	640	640	P131_06054;	intron:1539370-1539761,exon:1538350-1539370,;	MY_2	14	1339
mor_circ_01079	317	317	P131_08935;	exon:380878-385043,;	MY_2	8	1332
mor_circ_01080	791	526	P131_07176;	exon:302582-303108,;	CO_2	8	1329
mor_circ_01081	216	216	P131_00863;	exon:3099633-3101409,;	MY_2	15	1325
mor_circ_01082	220	220	P131_01069;	exon:3837036-3839658,;	MY_2	4	1319
mor_circ_01083	323	323	P131_08847;	exon:135652-136160,;	MY_1	3	1315
mor_circ_01084	191	191	P131_10960;	exon:29006-36481,;	CO_2	3	1315
mor_circ_01085	371	371	P131_06766;	exon:1238746-1243683,;	CO_2	3	1313
mor_circ_01086	259	259	P131_01069;	exon:3837036-3839658,;	MY_2	10	1311
mor_circ_01087	209	209	P131_10451;	exon:189077-190892,;	MY_2	4	1309
mor_circ_01088	200	200	P131_06728;	exon:1124251-1126026,;	MY_2	10	1305
mor_circ_01089	175	175	P131_00863;	exon:3099633-3101409,;	MY_2	5	1287
mor_circ_01090	216	216	P131_10960;	exon:29006-36481,;	CO_1	8	1278
mor_circ_01091	300	300	P131_08847;	exon:135652-136160,;	MY_1	7	1278
mor_circ_01092	222	222	P131_10960;	exon:29006-36481,;	CO_2	5	1277
mor_circ_01093	182	182	P131_02765;	exon:2350131-2351054,;	MY_2	6	1258
mor_circ_01094	210	210	P131_05802;	exon:702933-703605,;	MY_2	29	1249
mor_circ_01095	246	246	P131_10960;	exon:29006-36481,;	CO_2	4	1249
mor_circ_01096	1512	1512	P131_10105;	exon:239914-241747,;	CO_2	2	1236
mor_circ_01097	664	359	P131_08079;	exon:237678-238037,;	MY_2	9	1228
mor_circ_01098	633	633	P131_01485;	exon:5340449-5343514,;	CO_2	4	1214
mor_circ_01099	231	231	P131_00863;	exon:3099633-3101409,;	MY_2	3	1214
mor_circ_01100	346	346	P131_08936;	exon:388461-389568,;	CO_2	4	1213
mor_circ_01101	194	194	P131_06014;	exon:1423049-1424900,;	MY_2	10	1207
mor_circ_01102	210	210	P131_10284;	exon:166798-168058,;	MY_2	10	1204
mor_circ_01103	727	386	P131_09358;	exon:448231-448617,;	CO_2	12	1202
mor_circ_01104	287	287	P131_10960;	exon:29006-36481,;	CO_2	4	1202
mor_circ_01105	386	386	P131_09358;	exon:448231-448617,;	CO_2	3	1202
mor_circ_01106	506	506	P131_08289;	exon:930534-935111,;	CO_2	5	1200
mor_circ_01107	564	564	P131_09899;	exon:218973-221502,;	CO_2	8	1197
mor_circ_01108	288	288	P131_09463;	exon:221556-225990,;	MY_2	3	1187
mor_circ_01109	269	269	P131_05431;	exon:2943587-2944449,;	MY_2	8	1183
mor_circ_01110	225	225	P131_06014;	exon:1423049-1424900,;	MY_2	6	1181
mor_circ_01111	359	359	P131_08936;	exon:388461-389568,;	MY_2	4	1181
mor_circ_01112	410	194	P131_03576;	intron:707972-708166,;	MY_2	6	1180
mor_circ_01113	274	274	P131_07154;	exon:216829-220108,;	CO_2	8	1179
mor_circ_01114	738	665	P131_10181;	intron:147938-148448,exon:148448-148603,;	MY_2	15	1172
mor_circ_01115	198	198	P131_10960;	exon:29006-36481,;	CO_2	7	1165
mor_circ_01116	199	199	P131_06728;	exon:1124251-1126026,;	MY_2	4	1163
mor_circ_01117	172	172	P131_02890;	exon:2783760-2784076,;	MY_2	19	1162
mor_circ_01118	258	258	P131_01234;	exon:4416611-4417810,;	MY_2	5	1159
mor_circ_01119	382	363	P131_09765;	exon:189393-189756,;	CO_2	5	1157
mor_circ_01120	675	568	P131_10181;	exon:147312-147744,exon:147069-147205,;	MY_2	2	1154
mor_circ_01121	180	180	P131_09657;	exon:247709-248026,;	MY_2	6	1153
mor_circ_01122	254	254	P131_07317;	exon:811204-812892,;	MY_2	3	1150
mor_circ_01123	275	275	P131_09463;	exon:221556-225990,;	MY_2	4	1137
mor_circ_01124	198	198	P131_06767;	exon:1246746-1251949,;	CO_2	3	1132
mor_circ_01125	607	607	P131_09333;	exon:361973-364241,;	MY_2	5	1128
mor_circ_01126	242	242	P131_10960;	exon:29006-36481,;	CO_2	5	1123
mor_circ_01127	354	354	P131_10163;	exon:94698-96730,;	MY_2	4	1118
mor_circ_01128	253	253	P131_04506;	exon:3957947-3958808,;	MY_2	7	1106
mor_circ_01129	192	192	P131_10960;	exon:29006-36481,;	CO_2	7	1102
mor_circ_01130	204	204	P131_10960;	exon:29006-36481,;	CO_2	5	1101
mor_circ_01131	281	281	P131_03314;	exon:4281700-4288516,;	CO_2	3	1086
mor_circ_01132	281	281	P131_09362;	exon:461482-462245,;	CO_2	6	1075
mor_circ_01133	225	225	P131_10960;	exon:29006-36481,;	CO_2	6	1070
mor_circ_01134	233	233	P131_10960;	exon:29006-36481,;	CO_1	4	1068
mor_circ_01135	129	129	P131_05519;	exon:3192650-3193993,;	CO_1	27	1067
mor_circ_01136	205	205	P131_06767;	exon:1246746-1251949,;	CO_2	15	1065
mor_circ_01137	185	185	P131_01069;	exon:3837036-3839658,;	MY_1	3	1065
mor_circ_01138	306	306	P131_07802;	exon:345597-346554,;	MY_2	3	1058
mor_circ_01139	205	205	P131_05202;	exon:2213066-2216759,;	MY_2	5	1057
mor_circ_01140	439	439	P131_05470;	exon:3053911-3055996,;	MY_1	2	1056
mor_circ_01141	441	441	P131_04986;	intron:1516404-1516619,exon:1516619-1516866,;	MY_2	3	1055
mor_circ_01142	181	181	P131_09877;	exon:149550-151776,;	MY_2	4	1054
mor_circ_01143	494	494	P131_11141;	exon:19224-21408,;	CO_2	6	1052
mor_circ_01144	213	213	P131_09467;	exon:245250-246287,;	MY_2	6	1047
mor_circ_01145	244	244	P131_01389;	exon:4955258-4956539,;	MY_2	3	1045
mor_circ_01146	304	304	P131_01069;	exon:3837036-3839658,;	MY_2	11	1043
mor_circ_01147	297	297	P131_09463;	exon:221556-225990,;	MY_2	11	1039
mor_circ_01148	361	171	P131_05248;	intron:2360546-2360717,;	MY_2	8	1038
mor_circ_01149	644	644	P131_07391;	exon:1077610-1078966,;	CO_2	2	1035
mor_circ_01150	308	308	P131_01419;	exon:5087800-5088934,;	CO_2	2	1033
mor_circ_01151	312	312	P131_01485;	exon:5340449-5343514,;	CO_2	4	1019
mor_circ_01152	364	364	P131_02131;	exon:325179-326291,;	MY_2	5	1015
mor_circ_01153	182	182	P131_02131;	exon:325179-326291,;	MY_2	5	1015
mor_circ_01154	306	306	P131_09463;	exon:221556-225990,;	MY_2	2	1014
mor_circ_01155	480	480	P131_10966;	exon:14999-15589,;	CO_1	4	1013
mor_circ_01156	256	256	P131_08935;	exon:380878-385043,;	MY_2	8	1010
mor_circ_01157	1412	1412	P131_06738;	exon:1144549-1153497,;	CO_2	6	1010
mor_circ_01158	165	165	P131_00667;	exon:2405717-2406483,;	MY_1	5	1005
mor_circ_01159	264	264	P131_02592;	exon:1791006-1791369,;	MY_2	2	998
mor_circ_01160	304	304	P131_05412;	exon:2875932-2878347,;	MY_2	14	996
mor_circ_01161	271	271	P131_08935;	exon:380878-385043,;	MY_2	3	996
mor_circ_01162	1056	978	P131_05601;	exon:3462426-3463068,exon:3463146-3463482,;	MY_2	6	990
mor_circ_01163	443	278	P131_08118;	intron:368540-368818,;	MY_2	5	990
mor_circ_01164	260	260	P131_10960;	exon:29006-36481,;	CO_1	7	989
mor_circ_01165	206	206	P131_00863;	exon:3101534-3102246,;	MY_2	2	989
mor_circ_01166	249	249	P131_07732;	exon:124803-127816,;	CO_2	6	977
mor_circ_01167	210	210	P131_11140;	exon:15780-16576,;	MY_2	16	973
mor_circ_01168	300	300	P131_09463;	exon:221556-225990,;	MY_2	6	972
mor_circ_01169	230	230	P131_10960;	exon:29006-36481,;	CO_2	3	972
mor_circ_01170	284	284	P131_09463;	exon:221556-225990,;	MY_2	2	972
mor_circ_01171	268	252	P131_10758;	exon:85599-85851,;	MY_2	10	966
mor_circ_01172	205	205	P131_01069;	exon:3837036-3839658,;	MY_2	8	965
mor_circ_01173	183	183	P131_04841;	exon:1008204-1008971,;	MY_2	2	959
mor_circ_01174	226	176	P131_02793;	intron:2479415-2479591,;	MY_2	14	951
mor_circ_01175	544	350	P131_08714;	exon:514548-514898,;	CO_2	2	951
mor_circ_01176	276	276	P131_03333;	exon:4335572-4336893,;	MY_2	9	949
mor_circ_01177	293	293	P131_09463;	exon:221556-225990,;	MY_2	3	949
mor_circ_01178	173	173	P131_10960;	exon:29006-36481,;	CO_2	8	947
mor_circ_01179	150	150	P131_06821;	exon:1421562-1423817,;	CO_2	4	945
mor_circ_01180	197	197	P131_10960;	exon:29006-36481,;	CO_2	5	943
mor_circ_01181	218	218	P131_07209;	exon:412485-412800,;	MY_2	20	937
mor_circ_01182	325	325	P131_09877;	exon:149550-151776,;	MY_2	4	934
mor_circ_01183	249	249	P131_10190;	exon:181914-182197,;	MY_1	2	932
mor_circ_01184	190	190	P131_07732;	exon:124803-127816,;	CO_2	8	931
mor_circ_01185	373	373	P131_06199;	exon:2062441-2064106,;	MY_2	4	927
mor_circ_01186	589	589	P131_09467;	exon:245250-246287,;	MY_1	4	926
mor_circ_01187	265	265	P131_02267;	exon:772210-772893,;	MY_2	2	923
mor_circ_01188	178	178	P131_06728;	exon:1124251-1126026,;	MY_2	12	920
mor_circ_01189	224	224	P131_03498;	exon:432057-432692,;	CO_2	5	920
mor_circ_01190	717	404	P131_00188;	intron:693373-693777,;	CO_2	10	916
mor_circ_01191	583	404	P131_00188;	intron:693373-693777,;	CO_2	6	916
mor_circ_01192	569	404	P131_00188;	intron:693373-693777,;	CO_2	2	916
mor_circ_01193	243	243	P131_08095;	exon:306631-307399,;	MY_2	11	915
mor_circ_01194	551	551	P131_01561;	exon:5632434-5634195,;	MY_2	10	911
mor_circ_01195	240	240	P131_05073;	exon:1800852-1802913,;	MY_1	2	909
mor_circ_01196	302	302	P131_10451;	exon:189077-190892,;	MY_1	6	905
mor_circ_01197	153	153	P131_06821;	exon:1421562-1423817,;	CO_2	4	904
mor_circ_01198	186	186	P131_06949;	exon:1884971-1887188,;	MY_2	3	904
mor_circ_01199	393	393	P131_05714;	exon:379734-380395,;	MY_2	5	903
mor_circ_01200	489	489	P131_00988;	exon:3568153-3568445,exon:3568539-3569324,;	MY_2	4	900
mor_circ_01201	716	404	P131_07953;	exon:845230-845634,;	CO_2	4	898
mor_circ_01202	291	261	P131_05519;	exon:3194068-3194329,;	CO_1	6	896
mor_circ_01203	175	175	P131_06249;	exon:2234104-2235181,;	MY_1	3	895
mor_circ_01204	189	189	P131_02827;	exon:2582650-2584364,;	MY_1	8	893
mor_circ_01205	557	540	P131_05687;	exon:258938-259196,exon:258545-258827,;	MY_2	6	892
mor_circ_01206	211	211	P131_00863;	exon:3101534-3102246,;	MY_2	3	892
mor_circ_01207	172	172	P131_00863;	exon:3101534-3102246,;	MY_2	16	890
mor_circ_01208	225	225	P131_02592;	exon:1791006-1791369,;	MY_2	18	889
mor_circ_01209	276	276	P131_00293;	exon:1108828-1109572,;	MY_2	5	888
mor_circ_01210	266	266	P131_10960;	exon:29006-36481,;	CO_2	8	883
mor_circ_01211	351	351	P131_01678;	exon:6040609-6041659,;	MY_2	6	882
mor_circ_01212	348	348	P131_03552;	exon:629390-629738,;	MY_2	5	882
mor_circ_01213	929	649	P131_01342;	exon:4795095-4795744,;	MY_2	10	879
mor_circ_01214	255	255	P131_06473;	exon:291616-292409,;	CO_2	2	879
mor_circ_01215	189	189	P131_10960;	exon:29006-36481,;	CO_2	8	877
mor_circ_01216	354	260	P131_06959;	exon:1932334-1932594,;	CO_2	3	876
mor_circ_01217	375	375	P131_02669;	exon:2030008-2031522,;	MY_2	11	874
mor_circ_01218	171	171	P131_02520;	exon:1539776-1540093,;	MY_2	4	864
mor_circ_01219	240	240	P131_10960;	exon:29006-36481,;	CO_2	4	864
mor_circ_01220	253	253	P131_09463;	exon:221556-225990,;	MY_2	5	863
mor_circ_01221	371	371	P131_05295;	exon:2505378-2505749,;	MY_2	4	862
mor_circ_01222	197	197	P131_10960;	exon:29006-36481,;	CO_2	4	860
mor_circ_01223	450	450	P131_03314;	exon:4281700-4288516,;	CO_2	4	859
mor_circ_01224	176	176	P131_10960;	exon:29006-36481,;	CO_2	5	854
mor_circ_01225	460	460	P131_09463;	exon:226084-226940,;	MY_2	7	842
mor_circ_01226	302	302	P131_03795;	exon:1428716-1431940,;	MY_2	6	842
mor_circ_01227	302	302	P131_08235;	exon:761050-761908,;	MY_1	4	841
mor_circ_01228	344	344	P131_10960;	exon:29006-36481,;	CO_2	5	840
mor_circ_01229	234	234	P131_02131;	exon:325179-326291,;	MY_1	2	835
mor_circ_01230	657	486	P131_01982;	exon:7092510-7092996,;	CO_2	5	834
mor_circ_01231	224	224	P131_04849;	exon:1030519-1031144,;	MY_1	2	834
mor_circ_01232	360	360	P131_03965;	exon:2053756-2054547,;	MY_2	8	833
mor_circ_01233	568	354	P131_08164;	exon:494415-494769,;	MY_2	5	829
mor_circ_01234	239	232	P131_08935;	exon:385585-385817,;	CO_2	2	829
mor_circ_01235	299	299	P131_07111;	exon:61308-62347,;	MY_2	2	829
mor_circ_01236	231	231	P131_10960;	exon:29006-36481,;	CO_2	2	828
mor_circ_01237	487	354	P131_08164;	exon:494415-494769,;	CO_2	3	823
mor_circ_01238	387	387	P131_00309;	exon:1172278-1173741,;	MY_2	6	820
mor_circ_01239	186	186	P131_00863;	exon:3099633-3101409,;	MY_2	6	818
mor_circ_01240	297	297	P131_00863;	exon:3099633-3101409,;	MY_2	2	818
mor_circ_01241	418	418	P131_04986;	intron:1516404-1516619,exon:1516619-1516866,;	MY_2	9	817
mor_circ_01242	189	189	P131_04841;	exon:1008204-1008971,;	MY_2	7	812
mor_circ_01243	327	327	P131_00988;	exon:3568539-3569324,;	CO_2	6	811
mor_circ_01244	1486	1486	P131_09600;	exon:77161-78647,;	MY_2	4	809
mor_circ_01245	221	221	P131_06014;	exon:1423049-1424900,;	MY_2	11	806
mor_circ_01246	239	239	P131_04699;	exon:561039-562531,;	MY_2	10	803
mor_circ_01247	338	338	P131_06949;	exon:1884971-1887188,;	CO_2	2	803
mor_circ_01248	476	408	P131_08486;	exon:625302-625569,exon:625093-625234,;	CO_2	2	802
mor_circ_01249	219	219	P131_00863;	exon:3101534-3102246,;	MY_2	22	801
mor_circ_01250	323	323	P131_03659;	exon:955951-956274,;	MY_2	12	800
mor_circ_01251	206	206	P131_08935;	exon:380878-385043,;	MY_2	6	800
mor_circ_01252	330	330	P131_06767;	exon:1252017-1253177,;	CO_2	4	787
mor_circ_01253	224	224	P131_08935;	exon:380878-385043,;	MY_2	10	785
mor_circ_01254	217	217	P131_02669;	exon:2030008-2031522,;	MY_2	5	784
mor_circ_01255	304	304	P131_07087;	exon:2361693-2361997,;	MY_2	17	783
mor_circ_01256	309	304	P131_07087;	exon:2361693-2361997,;	MY_2	12	783
mor_circ_01257	355	355	P131_03462;	exon:317709-318394,;	MY_2	7	782
mor_circ_01258	379	379	P131_08502;	exon:672624-673674,;	MY_2	23	779
mor_circ_01259	235	235	P131_02099;	exon:232999-234238,;	MY_2	11	779
mor_circ_01260	195	195	P131_08229;	exon:735056-736207,;	CO_1	9	778
mor_circ_01261	279	279	P131_05998;	exon:1350531-1351673,;	CO_2	3	774
mor_circ_01262	197	197	P131_10960;	exon:29006-36481,;	CO_1	17	767
mor_circ_01263	184	184	P131_04841;	exon:1008204-1008971,;	MY_2	8	766
mor_circ_01264	339	339	P131_01553;	exon:5604259-5604871,;	MY_2	4	761
mor_circ_01265	238	238	P131_03520;	exon:501535-503752,;	MY_1	3	761
mor_circ_01266	317	317	P131_10960;	exon:29006-36481,;	CO_1	16	760
mor_circ_01267	303	303	P131_03659;	exon:955951-956274,;	MY_2	3	760
mor_circ_01268	204	204	P131_00988;	exon:3569392-3569884,;	MY_2	14	757
mor_circ_01269	216	216	P131_01903;	exon:6852626-6852871,;	MY_2	6	755
mor_circ_01270	192	192	P131_02648;	exon:1977501-1978012,;	MY_2	6	753
mor_circ_01271	183	183	P131_10960;	exon:29006-36481,;	CO_2	2	753
mor_circ_01272	240	240	P131_09463;	exon:226084-226940,;	MY_2	5	751
mor_circ_01273	652	652	P131_10284;	exon:166798-168058,;	CO_2	3	749
mor_circ_01274	247	247	P131_01913;	exon:6892586-6894074,;	MY_2	6	741
mor_circ_01275	1117	991	P131_08486;	exon:625093-625234,exon:625651-626234,exon:625302-625569,;	MY_2	8	739
mor_circ_01276	446	446	P131_07822;	exon:407888-408334,;	MY_2	3	739
mor_circ_01277	225	225	P131_01820;	exon:6571505-6572015,;	MY_2	4	738
mor_circ_01278	228	228	P131_00293;	exon:1108828-1109572,;	MY_2	9	731
mor_circ_01279	195	195	P131_01069;	exon:3837036-3839658,;	MY_2	3	726
mor_circ_01280	302	302	P131_10960;	exon:29006-36481,;	CO_2	5	725
mor_circ_01281	725	511	P131_02296;	exon:854358-854524,intron:854212-854358,exon:854013-854212,;	MY_2	8	722
mor_circ_01282	440	440	P131_04580;	exon:113072-113700,;	MY_2	6	720
mor_circ_01283	505	284	P131_08714;	intron:515092-515376,;	MY_2	8	715
mor_circ_01284	410	410	P131_10960;	exon:29006-36481,;	CO_2	2	713
mor_circ_01285	221	221	P131_08583;	exon:104184-105181,;	MY_2	3	712
mor_circ_01286	180	180	P131_11140;	exon:15780-16576,;	MY_2	6	710
mor_circ_01287	208	208	P131_06841;	exon:1493791-1495587,;	MY_2	4	709
mor_circ_01288	221	221	P131_10960;	exon:29006-36481,;	CO_2	2	708
mor_circ_01289	187	187	P131_06061;	exon:1555965-1558035,;	MY_2	4	705
mor_circ_01290	252	252	P131_02648;	exon:1978229-1978896,;	MY_2	9	702
mor_circ_01291	240	240	P131_05894;	exon:1032369-1034058,;	CO_1	13	699
mor_circ_01292	264	264	P131_01069;	exon:3837036-3839658,;	MY_2	7	695
mor_circ_01293	188	188	P131_02830;	exon:2587330-2588430,;	MY_2	9	694
mor_circ_01294	164	164	P131_06728;	exon:1124251-1126026,;	MY_2	2	692
mor_circ_01295	222	222	P131_08095;	exon:306631-307399,;	MY_2	8	691
mor_circ_01296	436	436	P131_06014;	exon:1423049-1424900,;	MY_1	2	688
mor_circ_01297	200	200	P131_00863;	exon:3101534-3102246,;	MY_2	4	687
mor_circ_01298	206	206	P131_09467;	exon:245250-246287,;	MY_2	5	685
mor_circ_01299	208	208	P131_03520;	exon:501535-503752,;	MY_1	5	685
mor_circ_01300	186	186	P131_02648;	exon:1977501-1978012,;	MY_2	4	683
mor_circ_01301	483	483	P131_08936;	exon:388461-389568,;	MY_1	3	678
mor_circ_01302	276	276	P131_04741;	exon:688166-689516,;	MY_2	9	677
mor_circ_01303	249	249	P131_11140;	exon:16882-17136,;	MY_1	3	676
mor_circ_01304	359	359	P131_08935;	exon:380878-385043,;	MY_2	8	675
mor_circ_01305	222	222	P131_10960;	exon:29006-36481,;	CO_1	3	674
mor_circ_01306	337	278	P131_09607;	exon:92619-92897,;	MY_2	13	672
mor_circ_01307	320	320	P131_09463;	exon:221556-225990,;	MY_2	3	672
mor_circ_01308	238	238	P131_04375;	exon:3441758-3442569,;	MY_1	4	665
mor_circ_01309	239	239	P131_00309;	exon:1172278-1173741,;	CO_2	8	661
mor_circ_01310	549	549	P131_07219;	exon:444563-446927,;	CO_2	2	659
mor_circ_01311	403	403	P131_07677;	exon:2150109-2150618,;	MY_2	12	657
mor_circ_01312	257	257	P131_04760;	exon:742634-743431,;	MY_1	11	654
mor_circ_01313	189	189	P131_06949;	exon:1884971-1887188,;	MY_2	2	654
mor_circ_01314	243	243	P131_11140;	exon:16882-17136,;	MY_1	5	653
mor_circ_01315	210	210	P131_10360;	exon:183231-187750,;	MY_2	8	651
mor_circ_01316	190	190	P131_07317;	exon:811204-812892,;	MY_2	10	650
mor_circ_01317	179	179	P131_07209;	exon:412485-412800,;	MY_2	4	649
mor_circ_01318	279	279	P131_10960;	exon:29006-36481,;	CO_2	3	648
mor_circ_01319	167	167	P131_02446;	exon:1310846-1311494,;	MY_1	2	646
mor_circ_01320	259	259	P131_00859;	exon:3090243-3090535,;	MY_2	2	644
mor_circ_01321	356	356	P131_04700;	exon:570777-573029,;	CO_2	5	642
mor_circ_01322	285	285	P131_06054;	exon:1539761-1540202,;	MY_2	6	640
mor_circ_01323	278	278	P131_10960;	exon:29006-36481,;	CO_2	4	631
mor_circ_01324	208	208	P131_10960;	exon:29006-36481,;	CO_2	3	631
mor_circ_01325	216	216	P131_05233;	exon:2317603-2318137,;	MY_2	28	624
mor_circ_01326	282	282	P131_01553;	exon:5604259-5604871,;	MY_2	9	623
mor_circ_01327	360	360	P131_00461;	exon:1697820-1699621,;	MY_1	8	623
mor_circ_01328	233	233	P131_10960;	exon:29006-36481,;	CO_1	21	622
mor_circ_01329	174	174	P131_02131;	exon:325179-326291,;	MY_2	9	622
mor_circ_01330	217	217	P131_09463;	exon:221556-225990,;	MY_2	3	622
mor_circ_01331	205	205	P131_06766;	exon:1238746-1243683,;	CO_2	4	619
mor_circ_01332	186	186	P131_10960;	exon:29006-36481,;	CO_2	22	618
mor_circ_01333	297	297	P131_05470;	exon:3053911-3055996,;	MY_1	8	618
mor_circ_01334	204	204	P131_10960;	exon:29006-36481,;	CO_2	2	618
mor_circ_01335	362	362	P131_10644;	exon:24400-26123,;	CO_1	10	617
mor_circ_01336	941	941	P131_10953;	exon:16507-17582,;	CO_2	4	617
mor_circ_01337	240	240	P131_09362;	exon:461482-462245,;	MY_2	3	617
mor_circ_01338	207	181	P131_06990;	exon:2029169-2029350,;	CO_2	2	616
mor_circ_01339	201	201	P131_05802;	exon:701660-702869,;	MY_2	2	615
mor_circ_01340	268	268	P131_03979;	exon:2118703-2119432,;	MY_2	4	611
mor_circ_01341	202	202	P131_02648;	exon:1977501-1978012,;	MY_2	2	611
mor_circ_01342	228	228	P131_06014;	exon:1423049-1424900,;	MY_2	9	609
mor_circ_01343	500	500	P131_08984;	exon:533634-534101,intron:534101-534339,exon:534339-534862,;	MY_2	7	608
mor_circ_01344	257	257	P131_10960;	exon:29006-36481,;	CO_2	3	608
mor_circ_01345	154	154	P131_10637;	exon:3233-3673,;	CO_2	2	607
mor_circ_01346	265	265	P131_01553;	exon:5604259-5604871,;	MY_2	7	606
mor_circ_01347	217	217	P131_10277;	exon:142912-144046,;	MY_2	4	606
mor_circ_01348	953	953	P131_03314;	exon:4281700-4288516,;	CO_2	7	604
mor_circ_01349	452	189	P131_03429;	exon:230484-230673,;	MY_2	47	603
mor_circ_01350	189	189	P131_03429;	exon:230484-230673,;	MY_2	18	603
mor_circ_01351	350	350	P131_02993;	exon:3124773-3125123,;	CO_2	3	602
mor_circ_01352	220	220	P131_10393;	exon:21491-22565,;	MY_1	2	602
mor_circ_01353	180	180	P131_10960;	exon:29006-36481,;	CO_2	4	601
mor_circ_01354	1133	996	P131_03063;	exon:3380405-3380594,exon:3379461-3380268,;	CO_2	5	600
mor_circ_01355	391	391	P131_01134;	exon:4051787-4052178,;	MY_1	7	599
mor_circ_01356	214	214	P131_09463;	exon:226084-226940,;	MY_2	2	596
mor_circ_01357	405	277	P131_05550;	exon:3288483-3288760,;	MY_2	6	595
mor_circ_01358	253	253	P131_09463;	exon:221556-225990,;	MY_2	5	595
mor_circ_01359	210	210	P131_07054;	exon:2255741-2257889,;	MY_2	4	595
mor_circ_01360	337	337	P131_03795;	exon:1428716-1431940,;	MY_2	16	594
mor_circ_01361	211	211	P131_01685;	exon:6065347-6067735,;	MY_2	5	594
mor_circ_01362	232	232	P131_02267;	exon:770571-772138,;	MY_2	15	592
mor_circ_01363	175	175	P131_01069;	exon:3837036-3839658,;	MY_1	2	591
mor_circ_01364	544	445	P131_08261;	exon:841358-841676,exon:841775-841902,;	MY_2	5	590
mor_circ_01365	323	323	P131_10960;	exon:29006-36481,;	CO_2	3	590
mor_circ_01366	311	311	P131_09463;	exon:221556-225990,;	MY_2	7	589
mor_circ_01367	168	168	P131_00146;	exon:496378-496546,;	MY_2	30	588
mor_circ_01368	213	213	P131_11140;	exon:16882-17136,;	MY_1	3	587
mor_circ_01369	668	335	P131_05829;	exon:778810-779145,;	MY_2	6	585
mor_circ_01370	416	416	P131_09992;	exon:176850-178261,;	MY_2	5	585
mor_circ_01371	235	235	P131_05683;	exon:248416-249919,;	MY_2	3	585
mor_circ_01372	320	320	P131_00050;	exon:158096-160220,;	MY_2	6	583
mor_circ_01373	405	405	P131_01709;	exon:6155457-6156852,;	MY_2	3	581
mor_circ_01374	146	146	P131_00863;	exon:3101534-3102246,;	MY_2	4	580
mor_circ_01375	151	151	P131_08936;	exon:388461-389568,;	MY_2	5	578
mor_circ_01376	596	403	P131_07473;	exon:1377454-1377723,exon:1377916-1378050,;	MY_2	5	576
mor_circ_01377	202	202	P131_01389;	exon:4956621-4956823,;	MY_2	4	576
mor_circ_01378	188	188	P131_01069;	exon:3837036-3839658,;	MY_2	4	575
mor_circ_01379	192	192	P131_04408;	exon:3611137-3611693,;	MY_2	7	571
mor_circ_01380	446	239	P131_00459;	exon:1694182-1694421,;	MY_2	5	569
mor_circ_01381	535	535	P131_03486;	exon:397050-397275,exon:397360-398392,;	MY_1	4	568
mor_circ_01382	198	198	P131_00320;	exon:1208564-1208762,;	MY_2	10	566
mor_circ_01383	468	194	P131_03576;	intron:707972-708166,;	CO_2	8	565
mor_circ_01384	633	633	P131_10773;	exon:130540-131329,;	MY_2	5	564
mor_circ_01385	278	278	P131_07732;	exon:124803-127816,;	CO_2	8	563
mor_circ_01386	291	291	P131_07732;	exon:124803-127816,;	CO_2	3	563
mor_circ_01387	229	229	P131_08984;	exon:534339-534862,;	MY_2	11	562
mor_circ_01388	219	219	P131_09467;	exon:245250-246287,;	MY_2	4	560
mor_circ_01389	277	277	P131_04375;	exon:3441758-3442569,;	MY_2	3	560
mor_circ_01390	372	372	P131_08573;	exon:73656-75259,;	CO_2	4	555
mor_circ_01391	237	237	P131_07110;	exon:58759-60078,;	MY_2	9	553
mor_circ_01392	282	282	P131_09456;	exon:193550-194475,;	MY_2	13	551
mor_circ_01393	205	205	P131_07802;	exon:345597-346554,;	MY_2	8	551
mor_circ_01394	439	439	P131_00988;	exon:3568539-3569324,exon:3568153-3568445,;	MY_2	6	550
mor_circ_01395	651	651	P131_10282;	exon:161657-163073,;	MY_1	4	550
mor_circ_01396	176	176	P131_00863;	exon:3101534-3102246,;	MY_2	8	549
mor_circ_01397	675	675	P131_11307;	exon:1614-2424,;	CO_2	5	549
mor_circ_01398	647	487	P131_10758;	intron:85112-85599,;	MY_2	2	549
mor_circ_01399	483	483	P131_07168;	exon:258745-259425,exon:259533-259770,;	MY_2	12	548
mor_circ_01400	248	248	P131_06249;	exon:2234104-2235181,;	MY_2	4	548
mor_circ_01401	211	211	P131_09463;	exon:226084-226940,;	MY_2	4	547
mor_circ_01402	292	292	P131_03314;	exon:4281700-4288516,;	CO_2	4	541
mor_circ_01403	228	228	P131_06728;	exon:1124251-1126026,;	MY_1	7	533
mor_circ_01404	147	147	P131_06014;	exon:1423049-1424900,;	CO_2	2	533
mor_circ_01405	212	212	P131_06766;	exon:1238746-1243683,;	CO_2	4	531
mor_circ_01406	138	138	P131_10960;	exon:29006-36481,;	CO_1	10	530
mor_circ_01407	302	302	P131_03629;	exon:867537-868472,;	CO_2	3	529
mor_circ_01408	577	577	P131_00438;	exon:1627341-1627575,intron:1627575-1627977,;	MY_2	8	528
mor_circ_01409	235	235	P131_09899;	exon:218973-221502,;	CO_2	3	528
mor_circ_01410	244	244	P131_09463;	exon:221556-225990,;	MY_2	2	528
mor_circ_01411	262	262	P131_10106;	exon:243308-243693,;	MY_2	3	527
mor_circ_01412	201	201	P131_01069;	exon:3837036-3839658,;	MY_2	6	526
mor_circ_01413	194	194	P131_10960;	exon:29006-36481,;	CO_2	2	525
mor_circ_01414	233	233	P131_10960;	exon:29006-36481,;	CO_2	10	518
mor_circ_01415	153	153	P131_10960;	exon:29006-36481,;	CO_2	7	518
mor_circ_01416	409	346	P131_05118;	exon:1951244-1951590,;	MY_1	3	518
mor_circ_01417	506	346	P131_05118;	exon:1951244-1951590,;	MY_1	3	518
mor_circ_01418	148	148	P131_04841;	exon:1008204-1008971,;	MY_2	2	518
mor_circ_01419	208	208	P131_09463;	exon:220654-221277,;	MY_2	3	514
mor_circ_01420	180	180	P131_09463;	exon:221556-225990,;	MY_2	4	513
mor_circ_01421	258	258	P131_04741;	exon:688166-689516,;	MY_2	8	511
mor_circ_01422	622	232	P131_03405;	intron:127710-127942,;	MY_2	14	510
mor_circ_01423	183	183	P131_02267;	exon:772210-772893,;	MY_2	6	505
mor_circ_01424	2062	2062	P131_06543;	exon:508374-511410,;	CO_2	4	505
mor_circ_01425	181	181	P131_07087;	exon:2362100-2363266,;	MY_2	3	505
mor_circ_01426	218	218	P131_04849;	exon:1030519-1031144,;	MY_1	7	504
mor_circ_01427	162	162	P131_07080;	exon:2333478-2334318,;	MY_2	14	503
mor_circ_01428	903	865	P131_10426;	exon:112587-113452,;	CO_2	5	503
mor_circ_01429	221	221	P131_10451;	exon:189077-190892,;	MY_1	8	502
mor_circ_01430	545	545	P131_11034;	exon:17467-21007,;	CO_2	3	502
mor_circ_01431	199	199	P131_06728;	exon:1126102-1126412,;	MY_1	6	501
mor_circ_01432	216	216	P131_10960;	exon:29006-36481,;	CO_1	10	499
mor_circ_01433	239	239	P131_03314;	exon:4281700-4288516,;	CO_2	3	498
mor_circ_01434	285	285	P131_07387;	exon:1062078-1062877,;	MY_2	14	497
mor_circ_01435	293	293	P131_02276;	exon:805407-806525,;	MY_2	10	495
mor_circ_01436	202	202	P131_10361;	exon:193783-194334,;	MY_2	8	495
mor_circ_01437	190	190	P131_06728;	exon:1124251-1126026,;	MY_1	2	486
mor_circ_01438	274	274	P131_00782;	exon:2799538-2800645,;	MY_2	10	485
mor_circ_01439	296	296	P131_02131;	exon:325179-326291,;	CO_2	5	485
mor_circ_01440	596	596	P131_04770;	exon:778882-779986,;	MY_1	4	484
mor_circ_01441	237	237	P131_03558;	exon:648043-649450,;	MY_2	2	483
mor_circ_01442	191	191	P131_09463;	exon:221556-225990,;	MY_2	11	482
mor_circ_01443	228	228	P131_10693;	exon:20280-21366,;	MY_2	3	482
mor_circ_01444	196	196	P131_05123;	exon:1966263-1968416,;	CO_2	2	482
mor_circ_01445	375	375	P131_07080;	exon:2333478-2334318,;	MY_1	2	480
mor_circ_01446	368	368	P131_09657;	exon:248099-248879,;	MY_2	10	479
mor_circ_01447	294	294	P131_10960;	exon:29006-36481,;	CO_1	6	479
mor_circ_01448	153	153	P131_10960;	exon:29006-36481,;	CO_2	2	479
mor_circ_01449	201	201	P131_11140;	exon:15780-16576,;	MY_2	6	477
mor_circ_01450	155	155	P131_10960;	exon:29006-36481,;	CO_2	2	477
mor_circ_01451	198	198	P131_07087;	exon:2362100-2363266,;	MY_2	17	476
mor_circ_01452	210	210	P131_03795;	exon:1428716-1431940,;	MY_2	24	475
mor_circ_01453	216	216	P131_01389;	exon:4955258-4956539,;	MY_2	5	475
mor_circ_01454	258	258	P131_02641;	exon:1952349-1953023,;	MY_2	8	474
mor_circ_01455	282	282	P131_08921;	exon:339611-340178,;	MY_1	2	473
mor_circ_01456	216	216	P131_10960;	exon:29006-36481,;	CO_2	12	472
mor_circ_01457	240	240	P131_05123;	exon:1966263-1968416,;	MY_2	17	471
mor_circ_01458	277	277	P131_00087;	exon:305732-306034,;	MY_2	6	468
mor_circ_01459	163	163	P131_02701;	exon:2141036-2141245,;	MY_2	22	467
mor_circ_01460	216	216	P131_04389;	exon:3516856-3518263,;	MY_2	9	466
mor_circ_01461	309	309	P131_00502;	exon:1848035-1848795,;	MY_2	3	466
mor_circ_01462	266	266	P131_07064;	exon:2288955-2290485,;	MY_2	2	466
mor_circ_01463	172	172	P131_08607;	exon:168205-168635,;	MY_2	4	465
mor_circ_01464	279	279	P131_06766;	exon:1238746-1243683,;	CO_2	4	465
mor_circ_01465	226	226	P131_09568;	exon:558502-560149,;	MY_2	6	461
mor_circ_01466	504	504	P131_02530;	exon:1573169-1577012,;	CO_2	3	461
mor_circ_01467	200	200	P131_02131;	exon:325179-326291,;	MY_2	11	460
mor_circ_01468	416	203	P131_04388;	exon:3512656-3512859,;	MY_2	9	459
mor_circ_01469	243	243	P131_03956;	exon:2019601-2022919,;	CO_2	4	455
mor_circ_01470	376	250	P131_04699;	exon:562619-562869,;	MY_2	7	454
mor_circ_01471	218	218	P131_10452;	exon:190940-191351,;	MY_1	6	453
mor_circ_01472	273	273	P131_02172;	exon:445038-447447,;	MY_2	18	452
mor_circ_01473	159	159	P131_02099;	exon:234336-234708,;	MY_2	4	452
mor_circ_01474	324	324	P131_06014;	exon:1423049-1424900,;	MY_1	3	451
mor_circ_01475	249	249	P131_05470;	exon:3053911-3055996,;	MY_1	13	450
mor_circ_01476	201	201	P131_10960;	exon:29006-36481,;	CO_1	7	450
mor_circ_01477	267	267	P131_07677;	exon:2150109-2150618,;	CO_2	2	450
mor_circ_01478	298	298	P131_08411;	exon:372885-374430,;	MY_2	5	449
mor_circ_01479	821	736	P131_04581;	exon:118552-118769,exon:117948-118467,;	MY_2	7	447
mor_circ_01480	162	162	P131_11060;	exon:29194-31174,;	MY_2	8	446
mor_circ_01481	325	325	P131_02067;	exon:150661-151607,;	MY_2	7	445
mor_circ_01482	224	224	P131_00626;	exon:2280183-2281357,;	MY_2	12	441
mor_circ_01483	355	355	P131_00668;	exon:2410551-2411103,;	MY_2	8	441
mor_circ_01484	285	285	P131_00295;	exon:1123487-1125755,;	MY_1	3	441
mor_circ_01485	172	172	P131_08846;	exon:134831-135536,;	MY_1	3	441
mor_circ_01486	195	195	P131_06014;	exon:1423049-1424900,;	MY_2	4	438
mor_circ_01487	228	228	P131_06728;	exon:1124251-1126026,;	MY_1	2	438
mor_circ_01488	361	300	P131_10433;	exon:132753-133053,;	CO_1	12	437
mor_circ_01489	247	247	P131_03110;	exon:3542881-3543373,;	MY_1	5	437
mor_circ_01490	189	189	P131_00295;	exon:1122422-1122668,;	MY_1	3	437
mor_circ_01491	437	437	P131_05844;	exon:823614-824116,;	MY_2	4	436
mor_circ_01492	164	164	P131_02131;	exon:325179-326291,;	MY_2	6	434
mor_circ_01493	276	276	P131_00295;	exon:1123487-1125755,;	CO_1	10	433
mor_circ_01494	170	170	P131_01069;	exon:3837036-3839658,;	MY_2	4	431
mor_circ_01495	421	247	P131_04986;	exon:1516619-1516866,;	MY_1	3	431
mor_circ_01496	213	213	P131_10960;	exon:29006-36481,;	CO_1	28	430
mor_circ_01497	208	208	P131_05579;	exon:3395626-3396522,;	CO_1	24	429
mor_circ_01498	199	199	P131_00626;	exon:2280183-2281357,;	MY_2	19	429
mor_circ_01499	795	711	P131_10037;	exon:348713-348851,exon:348056-348629,;	MY_2	17	428
mor_circ_01500	162	162	P131_02131;	exon:325179-326291,;	MY_2	3	427
mor_circ_01501	247	247	P131_04414;	exon:3627776-3629000,;	CO_2	3	427
mor_circ_01502	398	398	P131_08936;	exon:388461-389568,;	MY_1	3	426
mor_circ_01503	150	150	P131_07819;	exon:397002-399723,;	MY_2	3	426
mor_circ_01504	1371	1277	P131_04420;	exon:3643161-3643450,intron:3644024-3644340,exon:3644340-3644532,exon:3643544-3644024,;	MY_2	14	423
mor_circ_01505	303	303	P131_03795;	exon:1428716-1431940,;	MY_2	4	423
mor_circ_01506	443	242	P131_00502;	intron:1847578-1847820,;	MY_2	12	421
mor_circ_01507	422	242	P131_00502;	intron:1847578-1847820,;	MY_2	8	421
mor_circ_01508	258	258	P131_10393;	exon:21491-22565,;	MY_1	8	421
mor_circ_01509	222	222	P131_02669;	exon:2030008-2031522,;	MY_2	18	419
mor_circ_01510	384	384	P131_00295;	intron:1122668-1122819,exon:1122422-1122668,;	MY_1	2	419
mor_circ_01511	282	282	P131_04183;	exon:2794619-2795285,;	MY_2	8	415
mor_circ_01512	680	665	P131_04131;	exon:2640096-2640761,;	MY_2	6	415
mor_circ_01513	298	298	P131_07953;	exon:845230-845634,;	CO_1	24	414
mor_circ_01514	361	361	P131_07168;	exon:258745-259425,;	MY_2	10	414
mor_circ_01515	363	199	P131_06786;	intron:1312262-1312461,;	MY_2	3	413
mor_circ_01516	180	180	P131_10960;	exon:29006-36481,;	CO_2	11	411
mor_circ_01517	228	228	P131_00293;	exon:1108828-1109572,;	MY_2	2	410
mor_circ_01518	352	352	P131_06710;	exon:1067583-1072933,;	MY_2	2	410
mor_circ_01519	175	175	P131_10960;	exon:29006-36481,;	CO_1	8	409
mor_circ_01520	612	612	P131_10806;	exon:95245-96584,;	MY_1	7	409
mor_circ_01521	505	505	P131_05872;	exon:943526-944031,;	MY_2	7	409
mor_circ_01522	165	165	P131_07997;	exon:1038562-1039573,;	MY_1	4	408
mor_circ_01523	626	432	P131_10181;	exon:147312-147744,;	MY_1	2	407
mor_circ_01524	221	221	P131_10227;	exon:305104-306187,;	MY_2	5	406
mor_circ_01525	202	202	P131_10960;	exon:29006-36481,;	CO_2	12	405
mor_circ_01526	213	213	P131_03965;	exon:2053756-2054547,;	MY_2	14	403
mor_circ_01527	265	265	P131_00295;	exon:1123487-1125755,;	MY_1	5	403
mor_circ_01528	182	182	P131_09463;	exon:221556-225990,;	MY_2	22	402
mor_circ_01529	501	501	P131_06197;	exon:2058847-2059348,;	CO_2	7	402
mor_circ_01530	300	300	P131_00890;	exon:3209323-3210115,;	MY_2	4	402
mor_circ_01531	192	192	P131_04385;	exon:3504392-3505736,;	MY_1	4	402
mor_circ_01532	172	172	P131_07170;	exon:264707-264979,;	CO_2	2	402
mor_circ_01533	261	261	P131_03410;	exon:153475-158167,;	CO_2	5	401
mor_circ_01534	218	218	P131_07240;	exon:529791-532438,;	MY_2	3	401
mor_circ_01535	207	207	P131_01553;	exon:5604259-5604871,;	MY_2	6	400
mor_circ_01536	244	244	P131_06798;	exon:1349467-1349832,;	CO_2	5	400
mor_circ_01537	448	385	P131_07261;	exon:637086-637230,intron:637230-637471,;	MY_2	3	400
mor_circ_01538	173	173	P131_03277;	exon:4156518-4157640,;	MY_2	11	398
mor_circ_01539	309	255	P131_10043;	exon:366619-366874,;	CO_2	4	397
mor_circ_01540	144	144	P131_03979;	exon:2118242-2118617,;	MY_2	8	396
mor_circ_01541	186	186	P131_02641;	exon:1953078-1953300,;	MY_2	4	396
mor_circ_01542	252	252	P131_10960;	exon:29006-36481,;	CO_2	4	393
mor_circ_01543	450	450	P131_07328;	exon:857209-857760,;	MY_1	4	393
mor_circ_01544	198	198	P131_04657;	exon:384970-385612,;	MY_2	7	392
mor_circ_01545	156	156	P131_03462;	exon:317709-318394,;	MY_2	2	391
mor_circ_01546	244	244	P131_08935;	exon:380878-385043,;	MY_2	8	389
mor_circ_01547	197	197	P131_08090;	exon:289982-290807,;	MY_2	3	388
mor_circ_01548	1043	332	P131_04119;	intron:2602503-2602668,exon:2601893-2602060,;	MY_2	23	387
mor_circ_01549	170	170	P131_00374;	exon:1394553-1394723,;	CO_2	6	387
mor_circ_01550	156	156	P131_04580;	exon:113072-113700,;	MY_2	2	387
mor_circ_01551	222	222	P131_00863;	exon:3099633-3101409,;	MY_2	7	386
mor_circ_01552	285	285	P131_03531;	exon:552347-554878,;	MY_2	5	386
mor_circ_01553	381	381	P131_10960;	exon:29006-36481,;	CO_1	10	385
mor_circ_01554	179	179	P131_04385;	exon:3504392-3505736,;	MY_1	2	385
mor_circ_01555	1628	1193	P131_01853;	exon:6709508-6710701,;	CO_2	2	384
mor_circ_01556	243	243	P131_07317;	exon:811204-812892,;	CO_2	3	383
mor_circ_01557	347	347	P131_04080;	exon:2481747-2482401,;	MY_2	5	382
mor_circ_01558	243	243	P131_01670;	exon:6020751-6021318,;	MY_1	2	382
mor_circ_01559	229	229	P131_08761;	exon:658746-659543,;	CO_2	2	381
mor_circ_01560	374	374	P131_10025;	exon:304830-305697,;	CO_2	12	379
mor_circ_01561	414	247	P131_01886;	intron:6812894-6813141,;	MY_2	8	379
mor_circ_01562	322	322	P131_00295;	exon:1123487-1125755,;	MY_1	3	379
mor_circ_01563	156	156	P131_04293;	exon:3164466-3164688,;	MY_2	3	379
mor_circ_01564	447	447	P131_03117;	exon:3559304-3563110,;	CO_1	9	378
mor_circ_01565	459	459	P131_05237;	exon:2330050-2332415,;	MY_2	12	377
mor_circ_01566	252	245	P131_08202;	exon:647049-647294,;	MY_2	14	376
mor_circ_01567	472	172	P131_06125;	intron:1773903-1774075,;	CO_2	4	376
mor_circ_01568	266	245	P131_08202;	exon:647049-647294,;	MY_2	4	376
mor_circ_01569	243	243	P131_02030;	exon:39403-43525,;	MY_1	3	376
mor_circ_01570	323	323	P131_01132;	exon:4030918-4031241,;	MY_2	5	375
mor_circ_01571	175	175	P131_04580;	exon:113072-113700,;	MY_1	4	375
mor_circ_01572	224	224	P131_09463;	exon:221556-225990,;	MY_2	9	374
mor_circ_01573	192	192	P131_08268;	exon:868856-870550,;	MY_2	7	374
mor_circ_01574	213	213	P131_02267;	exon:772210-772893,;	MY_2	4	371
mor_circ_01575	199	199	P131_08935;	exon:380878-385043,;	MY_2	2	371
mor_circ_01576	267	267	P131_05256;	exon:2377193-2377991,;	MY_2	8	370
mor_circ_01577	222	222	P131_07732;	exon:124803-127816,;	CO_2	3	369
mor_circ_01578	545	545	P131_03117;	exon:3559304-3563110,;	MY_2	15	368
mor_circ_01579	169	169	P131_11140;	exon:16882-17136,;	MY_1	4	368
mor_circ_01580	348	348	P131_06951;	exon:1893478-1901034,;	MY_2	13	367
mor_circ_01581	234	234	P131_02765;	exon:2350131-2351054,;	MY_1	3	367
mor_circ_01582	170	170	P131_05073;	exon:1800852-1802913,;	MY_1	2	367
mor_circ_01583	216	216	P131_09467;	exon:245250-246287,;	MY_1	8	366
mor_circ_01584	1533	1325	P131_09186;	exon:543285-543434,intron:543434-544610,;	MY_2	12	365
mor_circ_01585	270	270	P131_08935;	exon:380878-385043,;	MY_2	7	363
mor_circ_01586	264	264	P131_00859;	exon:3090931-3091321,;	MY_2	3	363
mor_circ_01587	170	170	P131_01069;	exon:3837036-3839658,;	MY_2	8	361
mor_circ_01588	246	246	P131_03795;	exon:1428716-1431940,;	MY_2	7	361
mor_circ_01589	151	151	P131_04408;	exon:3611137-3611693,;	MY_2	5	361
mor_circ_01590	167	167	P131_04699;	exon:561039-562531,;	MY_2	2	357
mor_circ_01591	479	479	P131_05703;	exon:317263-317605,exon:316972-317200,;	MY_2	20	356
mor_circ_01592	231	231	P131_04741;	exon:688166-689516,;	MY_2	6	355
mor_circ_01593	156	156	P131_00782;	exon:2800721-2801383,;	MY_2	14	354
mor_circ_01594	293	293	P131_00276;	exon:1016857-1022758,;	CO_2	3	354
mor_circ_01595	1026	1026	P131_02830;	exon:2587330-2588430,;	MY_1	3	354
mor_circ_01596	804	673	P131_03334;	exon:4340468-4341141,;	CO_2	2	354
mor_circ_01597	284	284	P131_04741;	exon:688166-689516,;	MY_2	2	354
mor_circ_01598	221	221	P131_02011;	exon:7171885-7172182,;	MY_2	8	353
mor_circ_01599	216	216	P131_02011;	exon:7171885-7172182,;	MY_2	6	353
mor_circ_01600	249	249	P131_01553;	exon:5604259-5604871,;	MY_2	56	352
mor_circ_01601	210	210	P131_11114;	exon:24005-24521,;	MY_2	13	352
mor_circ_01602	444	444	P131_01313;	exon:4675223-4676420,;	MY_1	8	349
mor_circ_01603	332	332	P131_03314;	exon:4281700-4288516,;	CO_1	19	348
mor_circ_01604	195	195	P131_03965;	exon:2053756-2054547,;	MY_2	8	348
mor_circ_01605	216	216	P131_01313;	exon:4675223-4676420,;	MY_2	7	348
mor_circ_01606	223	223	P131_01061;	exon:3808107-3814157,;	MY_2	4	346
mor_circ_01607	216	216	P131_09463;	exon:221556-225990,;	MY_2	21	343
mor_circ_01608	171	171	P131_10960;	exon:29006-36481,;	CO_2	4	342
mor_circ_01609	208	208	P131_05123;	exon:1966263-1968416,;	MY_2	4	342
mor_circ_01610	287	287	P131_00309;	exon:1172278-1173741,;	MY_2	12	341
mor_circ_01611	173	173	P131_09463;	exon:221556-225990,;	MY_2	8	341
mor_circ_01612	502	502	P131_02223;	exon:612850-613846,;	MY_2	13	340
mor_circ_01613	316	316	P131_01386;	exon:4940930-4941391,;	CO_2	4	338
mor_circ_01614	475	475	P131_10117;	exon:297907-298594,;	MY_1	9	337
mor_circ_01615	195	195	P131_01389;	exon:4955258-4956539,;	CO_2	4	337
mor_circ_01616	347	347	P131_05681;	exon:240744-242601,;	CO_2	10	336
mor_circ_01617	1040	652	P131_11237;	exon:9185-9365,exon:9560-10032,;	MY_2	5	335
mor_circ_01618	523	447	P131_00502;	intron:1847578-1847820,exon:1847373-1847578,;	MY_1	4	335
mor_circ_01619	286	286	P131_03884;	exon:1759687-1760533,;	CO_2	3	335
mor_circ_01620	199	199	P131_10451;	exon:189077-190892,;	MY_1	2	335
mor_circ_01621	468	468	P131_00718;	exon:2570796-2572367,;	CO_2	10	334
mor_circ_01622	228	228	P131_01751;	exon:6299570-6299993,;	MY_2	7	334
mor_circ_01623	246	246	P131_07732;	exon:124803-127816,;	MY_1	5	334
mor_circ_01624	462	462	P131_04741;	exon:688166-689516,;	MY_1	8	333
mor_circ_01625	556	506	P131_05270;	intron:2419047-2419187,exon:2419187-2419553,;	MY_2	5	333
mor_circ_01626	247	247	P131_05782;	exon:633374-634524,;	MY_2	5	330
mor_circ_01627	144	144	P131_10960;	exon:29006-36481,;	CO_2	3	330
mor_circ_01628	147	147	P131_01069;	exon:3837036-3839658,;	MY_2	10	329
mor_circ_01629	144	144	P131_06081;	exon:1635575-1636835,;	MY_2	6	328
mor_circ_01630	199	199	P131_00295;	exon:1123487-1125755,;	CO_2	5	328
mor_circ_01631	213	213	P131_10960;	exon:29006-36481,;	CO_2	10	327
mor_circ_01632	404	202	P131_07338;	exon:914499-914701,;	MY_2	10	327
mor_circ_01633	801	801	P131_00819;	exon:2952146-2954801,;	CO_2	10	326
mor_circ_01634	198	198	P131_03691;	exon:1067499-1072770,;	MY_2	5	326
mor_circ_01635	279	279	P131_02915;	exon:2854564-2857333,;	MY_1	6	325
mor_circ_01636	168	168	P131_00533;	exon:1963778-1964050,;	MY_2	2	324
mor_circ_01637	188	188	P131_02131;	exon:325179-326291,;	MY_1	2	324
mor_circ_01638	191	191	P131_01069;	exon:3837036-3839658,;	MY_2	5	323
mor_circ_01639	251	251	P131_07802;	exon:345597-346554,;	CO_2	2	323
mor_circ_01640	448	448	P131_04388;	exon:3512963-3513244,exon:3512656-3512859,;	MY_2	4	322
mor_circ_01641	175	175	P131_01062;	exon:3815847-3816612,;	MY_2	2	322
mor_circ_01642	210	210	P131_04741;	exon:688166-689516,;	MY_2	7	321
mor_circ_01643	497	158	P131_07099;	exon:16523-16681,;	MY_2	3	320
mor_circ_01644	166	166	P131_05036;	exon:1677515-1677960,;	MY_2	5	318
mor_circ_01645	204	204	P131_06052;	exon:1534123-1534327,;	MY_2	4	318
mor_circ_01646	203	203	P131_03965;	exon:2053292-2053686,;	MY_2	6	316
mor_circ_01647	208	208	P131_10042;	exon:363689-365090,;	MY_2	3	316
mor_circ_01648	263	263	P131_05244;	exon:2352012-2352853,;	MY_2	3	313
mor_circ_01649	251	251	P131_06223;	exon:2131784-2132727,;	MY_1	3	313
mor_circ_01650	204	204	P131_08980;	exon:525017-526596,;	MY_2	9	312
mor_circ_01651	409	409	P131_09592;	exon:41844-43602,;	CO_2	2	311
mor_circ_01652	322	227	P131_03061;	exon:3367510-3367737,;	CO_2	2	311
mor_circ_01653	312	312	P131_03795;	exon:1432008-1432915,;	MY_2	9	310
mor_circ_01654	225	225	P131_07500;	exon:1523504-1523916,;	MY_2	8	310
mor_circ_01655	665	587	P131_04353;	exon:3361938-3362100,intron:3361513-3361938,;	MY_1	4	310
mor_circ_01656	613	613	P131_06840;	exon:1489108-1490233,;	MY_2	10	308
mor_circ_01657	194	194	P131_09463;	exon:218774-220353,;	MY_2	6	307
mor_circ_01658	935	935	P131_08654;	intron:335134-335289,exon:335289-335470,exon:334535-335134,;	MY_2	10	306
mor_circ_01659	201	201	P131_06953;	exon:1909240-1910242,;	MY_1	5	306
mor_circ_01660	798	798	P131_00276;	exon:1016857-1022758,;	CO_2	4	305
mor_circ_01661	267	267	P131_02216;	exon:593450-594155,;	MY_2	11	304
mor_circ_01662	160	160	P131_07816;	exon:380557-386292,;	CO_2	6	304
mor_circ_01663	326	326	P131_04080;	exon:2481747-2482401,;	MY_2	3	304
mor_circ_01664	202	202	P131_06841;	exon:1493791-1495587,;	CO_2	26	303
mor_circ_01665	153	153	P131_03979;	exon:2118703-2119432,;	MY_2	8	303
mor_circ_01666	163	163	P131_02648;	exon:1977501-1978012,;	MY_2	2	303
mor_circ_01667	201	201	P131_09467;	exon:245250-246287,;	MY_1	4	301
mor_circ_01668	286	286	P131_00989;	exon:3571757-3572812,;	MY_2	3	301
mor_circ_01669	168	168	P131_06199;	exon:2062441-2064106,;	MY_2	21	300
mor_circ_01670	174	174	P131_00502;	exon:1848035-1848795,;	MY_2	4	300
mor_circ_01671	223	223	P131_02830;	exon:2587330-2588430,;	MY_2	8	299
mor_circ_01672	1716	841	P131_00161;	intron:540994-541331,exon:541696-541933,exon:541331-541598,;	MY_2	7	297
mor_circ_01673	199	199	P131_07922;	exon:758619-759015,;	MY_1	5	297
mor_circ_01674	222	222	P131_02641;	exon:1952349-1953023,;	MY_2	12	296
mor_circ_01675	1140	1140	P131_01380;	exon:4911609-4913182,exon:4913262-4913581,;	CO_2	6	295
mor_circ_01676	132	132	P131_08920;	exon:335351-337448,;	MY_2	4	295
mor_circ_01677	208	208	P131_06014;	exon:1423049-1424900,;	MY_1	6	294
mor_circ_01678	213	213	P131_09463;	exon:221556-225990,;	MY_2	4	294
mor_circ_01679	298	298	P131_00854;	exon:3070167-3073352,;	CO_2	3	294
mor_circ_01680	174	174	P131_09463;	exon:227033-227207,;	MY_2	28	293
mor_circ_01681	845	845	P131_01135;	exon:4053326-4058000,;	MY_2	13	293
mor_circ_01682	581	334	P131_05738;	intron:469030-469364,;	MY_2	12	293
mor_circ_01683	309	309	P131_00667;	exon:2405717-2406483,;	MY_2	4	293
mor_circ_01684	241	241	P131_06535;	exon:488885-489285,;	CO_2	4	293
mor_circ_01685	447	362	P131_02118;	exon:287366-287543,exon:287628-287813,;	MY_2	2	293
mor_circ_01686	228	228	P131_05719;	exon:396165-397150,;	MY_2	9	292
mor_circ_01687	451	178	P131_10803;	intron:86696-86874,;	MY_2	2	291
mor_circ_01688	550	437	P131_04021;	exon:2253097-2253281,intron:2252970-2253097,exon:2252844-2252970,;	MY_2	14	290
mor_circ_01689	230	230	P131_03795;	exon:1428716-1431940,;	MY_2	7	289
mor_circ_01690	280	280	P131_03629;	exon:867537-868472,;	MY_2	6	289
mor_circ_01691	746	434	P131_01706;	exon:6148814-6148992,exon:6148422-6148678,;	CO_2	5	289
mor_circ_01692	300	300	P131_00734;	exon:2619112-2620019,;	MY_1	2	289
mor_circ_01693	459	382	P131_09463;	exon:227545-227771,exon:227312-227468,;	MY_2	5	288
mor_circ_01694	195	195	P131_09463;	exon:221556-225990,;	MY_2	9	287
mor_circ_01695	227	227	P131_04471;	exon:3836910-3837876,;	MY_2	5	287
mor_circ_01696	218	218	P131_05470;	exon:3053911-3055996,;	MY_1	5	287
mor_circ_01697	206	206	P131_07111;	exon:61308-62347,;	MY_2	4	287
mor_circ_01698	205	205	P131_00293;	exon:1108828-1109572,;	MY_2	11	285
mor_circ_01699	210	210	P131_05256;	exon:2377193-2377991,;	MY_2	7	285
mor_circ_01700	300	300	P131_09278;	exon:147708-154061,;	CO_2	5	284
mor_circ_01701	224	224	P131_09463;	exon:221556-225990,;	MY_2	15	283
mor_circ_01702	220	220	P131_02514;	exon:1519929-1520955,;	MY_2	13	283
mor_circ_01703	135	135	P131_03462;	exon:317709-318394,;	MY_2	8	283
mor_circ_01704	602	504	P131_00161;	exon:541696-541933,exon:541331-541598,;	MY_2	15	282
mor_circ_01705	258	258	P131_00276;	exon:1016857-1022758,;	CO_2	6	282
mor_circ_01706	246	246	P131_01561;	exon:5632434-5634195,;	MY_2	12	281
mor_circ_01707	210	210	P131_00087;	exon:306168-306769,;	MY_2	6	281
mor_circ_01708	200	200	P131_05462;	exon:3037465-3038425,;	MY_2	6	279
mor_circ_01709	146	146	P131_01069;	exon:3837036-3839658,;	MY_2	2	277
mor_circ_01710	190	190	P131_05462;	exon:3037465-3038425,;	MY_2	11	276
mor_circ_01711	258	258	P131_10960;	exon:29006-36481,;	CO_1	7	276
mor_circ_01712	187	187	P131_05123;	exon:1966263-1968416,;	MY_2	7	276
mor_circ_01713	256	256	P131_05702;	exon:310120-312742,;	MY_2	7	276
mor_circ_01714	294	294	P131_05380;	exon:2763373-2765376,;	MY_2	6	276
mor_circ_01715	219	219	P131_06767;	exon:1246746-1251949,;	CO_2	5	276
mor_circ_01716	180	180	P131_03173;	exon:3757761-3758478,;	MY_2	4	276
mor_circ_01717	198	198	P131_09467;	exon:245250-246287,;	MY_1	2	276
mor_circ_01718	702	702	P131_10631;	exon:157890-160335,;	CO_2	9	275
mor_circ_01719	1012	953	P131_07339;	exon:916161-916609,exon:915597-916102,;	MY_2	9	275
mor_circ_01720	165	165	P131_03031;	exon:3263532-3264224,;	CO_2	7	275
mor_circ_01721	245	245	P131_04699;	exon:561039-562531,;	MY_2	6	275
mor_circ_01722	206	206	P131_10284;	exon:166798-168058,;	MY_1	3	275
mor_circ_01723	184	184	P131_08935;	exon:380878-385043,;	MY_2	12	274
mor_circ_01724	312	312	P131_02685;	exon:2073841-2074153,;	MY_2	6	274
mor_circ_01725	251	251	P131_03691;	exon:1067499-1072770,;	CO_2	2	274
mor_circ_01726	487	487	P131_07160;	exon:233652-234545,exon:234609-235108,;	MY_2	14	273
mor_circ_01727	268	268	P131_04760;	exon:742634-743431,;	MY_1	4	273
mor_circ_01728	144	144	P131_10960;	exon:29006-36481,;	CO_2	11	272
mor_circ_01729	201	201	P131_00734;	exon:2619112-2620019,;	MY_1	6	272
mor_circ_01730	377	377	P131_09013;	exon:631977-632628,;	MY_2	4	272
mor_circ_01731	673	255	P131_10043;	exon:366619-366874,;	MY_2	3	272
mor_circ_01732	793	793	P131_05202;	exon:2216842-2218211,;	CO_2	2	272
mor_circ_01733	169	169	P131_06081;	exon:1635575-1636835,;	MY_2	14	271
mor_circ_01734	230	230	P131_04306;	exon:3203205-3204252,;	MY_2	11	271
mor_circ_01735	678	466	P131_01132;	exon:4031343-4031604,exon:4031816-4032021,;	MY_2	8	271
mor_circ_01736	182	182	P131_04580;	exon:113072-113700,;	MY_1	6	271
mor_circ_01737	183	183	P131_04651;	exon:371596-372046,;	MY_2	2	271
mor_circ_01738	294	294	P131_07054;	exon:2255741-2257889,;	MY_2	2	271
mor_circ_01739	558	558	P131_08595;	exon:136402-136960,;	MY_2	13	270
mor_circ_01740	227	227	P131_05211;	exon:2246913-2248093,;	MY_1	2	270
mor_circ_01741	253	253	P131_05517;	exon:3188297-3188597,;	CO_2	2	270
mor_circ_01742	347	347	P131_02131;	exon:325179-326291,;	CO_2	3	269
mor_circ_01743	213	213	P131_01820;	exon:6571505-6572015,;	MY_2	12	267
mor_circ_01744	185	185	P131_06728;	exon:1124251-1126026,;	MY_1	5	267
mor_circ_01745	182	182	P131_00112;	exon:384063-385262,;	CO_2	3	266
mor_circ_01746	216	216	P131_03462;	exon:317709-318394,;	MY_1	11	265
mor_circ_01747	233	233	P131_09373;	exon:512028-512329,;	MY_1	10	265
mor_circ_01748	248	248	P131_01904;	exon:6854809-6856984,;	MY_2	9	265
mor_circ_01749	722	722	P131_03648;	exon:922437-924819,exon:924889-925283,;	MY_2	8	265
mor_circ_01750	359	359	P131_06613;	exon:765587-765946,;	MY_2	8	265
mor_circ_01751	232	232	P131_08935;	exon:385127-385533,;	MY_2	6	264
mor_circ_01752	530	312	P131_02685;	exon:2073841-2074153,;	CO_2	3	264
mor_circ_01753	460	460	P131_03965;	exon:2053756-2054547,;	MY_2	3	264
mor_circ_01754	205	205	P131_09463;	exon:221556-225990,;	MY_2	14	263
mor_circ_01755	201	201	P131_01321;	exon:4705519-4707090,;	MY_2	9	263
mor_circ_01756	984	982	P131_02780;	exon:2411496-2412478,;	MY_2	9	263
mor_circ_01757	348	348	P131_08972;	exon:488519-492752,;	MY_2	13	262
mor_circ_01758	172	172	P131_00667;	exon:2405717-2406483,;	MY_2	11	262
mor_circ_01759	405	242	P131_00502;	intron:1847578-1847820,;	MY_1	2	262
mor_circ_01760	402	242	P131_00502;	intron:1847578-1847820,;	MY_1	2	262
mor_circ_01761	711	332	P131_07677;	exon:2150694-2151026,;	MY_2	7	261
mor_circ_01762	207	207	P131_02444;	exon:1306656-1306965,;	MY_2	5	261
mor_circ_01763	164	164	P131_00378;	exon:1420748-1423229,;	MY_2	12	260
mor_circ_01764	180	180	P131_10960;	exon:29006-36481,;	CO_2	12	260
mor_circ_01765	435	395	P131_03866;	exon:1684017-1684412,;	MY_1	8	260
mor_circ_01766	475	395	P131_03866;	exon:1684017-1684412,;	MY_1	8	260
mor_circ_01767	307	307	P131_07831;	exon:441263-441838,;	MY_2	8	260
mor_circ_01768	158	158	P131_03795;	exon:1432008-1432915,;	MY_2	3	260
mor_circ_01769	186	186	P131_03920;	exon:1882223-1883211,;	MY_2	4	259
mor_circ_01770	225	225	P131_02915;	exon:2854564-2857333,;	MY_2	8	258
mor_circ_01771	179	179	P131_00883;	exon:3186966-3187713,;	MY_2	5	258
mor_circ_01772	191	191	P131_07250;	exon:571345-571639,;	MY_2	5	258
mor_circ_01773	357	357	P131_06055;	exon:1542690-1544220,;	MY_2	20	256
mor_circ_01774	659	287	P131_05368;	exon:2727146-2727433,;	MY_2	10	256
mor_circ_01775	493	493	P131_00528;	exon:1948389-1949552,;	MY_2	7	256
mor_circ_01776	200	200	P131_00260;	exon:955669-957101,;	MY_2	6	256
mor_circ_01777	224	224	P131_00113;	exon:386311-387244,;	MY_2	8	254
mor_circ_01778	444	444	P131_03659;	intron:956274-956495,exon:955951-956274,;	MY_1	6	254
mor_circ_01779	196	196	P131_01553;	exon:5604259-5604871,;	MY_2	4	254
mor_circ_01780	513	314	P131_08467;	exon:538864-539178,;	CO_2	3	254
mor_circ_01781	201	201	P131_00966;	exon:3469021-3470312,;	MY_2	14	253
mor_circ_01782	762	762	P131_00796;	exon:2856949-2857762,;	MY_1	8	253
mor_circ_01783	313	313	P131_06349;	exon:2577378-2577691,;	CO_2	6	253
mor_circ_01784	147	147	P131_04841;	exon:1008204-1008971,;	MY_2	4	253
mor_circ_01785	220	220	P131_06728;	exon:1124251-1126026,;	MY_1	4	253
mor_circ_01786	242	242	P131_08116;	exon:363798-364040,;	CO_2	3	253
mor_circ_01787	184	184	P131_10106;	exon:243308-243693,;	MY_2	2	253
mor_circ_01788	311	311	P131_09411;	exon:27552-28200,;	MY_2	4	252
mor_circ_01789	316	189	P131_04849;	exon:1031227-1031416,;	MY_1	4	252
mor_circ_01790	282	282	P131_00602;	exon:2209684-2210631,;	MY_2	8	251
mor_circ_01791	438	438	P131_03659;	exon:955951-956274,intron:956274-956495,;	MY_1	7	251
mor_circ_01792	248	248	P131_11140;	exon:15780-16576,;	MY_1	6	251
mor_circ_01793	981	981	P131_01713;	exon:6167112-6168066,exon:6168162-6168525,;	MY_2	5	251
mor_circ_01794	225	225	P131_08164;	exon:494415-494769,;	MY_2	4	251
mor_circ_01795	224	224	P131_05826;	exon:761956-762926,;	MY_2	3	250
mor_circ_01796	311	311	P131_10953;	exon:16507-17582,;	CO_2	2	250
mor_circ_01797	260	260	P131_07154;	exon:216829-220108,;	CO_2	3	249
mor_circ_01798	558	362	P131_09273;	exon:136948-137109,exon:137221-137422,;	MY_2	10	248
mor_circ_01799	169	169	P131_01329;	exon:4746928-4747824,;	MY_2	4	248
mor_circ_01800	153	153	P131_10393;	exon:21491-22565,;	MY_2	4	248
mor_circ_01801	318	318	P131_02949;	exon:2975203-2975521,;	CO_2	10	247
mor_circ_01802	290	290	P131_06983;	exon:2009929-2010852,;	MY_2	3	247
mor_circ_01803	423	423	P131_08573;	exon:73656-75259,;	CO_2	2	247
mor_circ_01804	190	190	P131_02131;	exon:325179-326291,;	MY_1	2	247
mor_circ_01805	270	270	P131_06766;	exon:1238746-1243683,;	MY_2	17	246
mor_circ_01806	423	334	P131_07335;	exon:899263-899597,;	MY_2	2	246
mor_circ_01807	275	236	P131_08613;	exon:191010-191246,;	MY_2	36	244
mor_circ_01808	192	192	P131_06803;	exon:1359403-1359643,;	MY_1	14	244
mor_circ_01809	468	259	P131_03481;	exon:384816-385075,;	MY_1	6	244
mor_circ_01810	245	245	P131_00519;	exon:1910561-1911479,;	MY_2	2	244
mor_circ_01811	172	172	P131_02648;	exon:1978229-1978896,;	MY_2	2	244
mor_circ_01812	398	398	P131_06188;	exon:2017910-2019760,;	MY_2	2	244
mor_circ_01813	891	891	P131_09882;	exon:166817-167388,exon:167417-167813,;	MY_2	4	243
mor_circ_01814	210	210	P131_01820;	exon:6571505-6572015,;	MY_2	2	243
mor_circ_01815	330	330	P131_08935;	exon:380878-385043,;	MY_1	2	243
mor_circ_01816	955	737	P131_02272;	exon:787783-788520,;	CO_2	5	242
mor_circ_01817	208	208	P131_04408;	exon:3612334-3612775,;	MY_2	6	240
mor_circ_01818	616	616	P131_03536;	exon:572330-574271,;	MY_2	2	239
mor_circ_01819	612	612	P131_01553;	exon:5604259-5604871,;	CO_2	7	238
mor_circ_01820	195	195	P131_06951;	exon:1893478-1901034,;	MY_2	7	238
mor_circ_01821	174	174	P131_05036;	exon:1677515-1677960,;	MY_2	10	237
mor_circ_01822	498	498	P131_02493;	exon:1454163-1454661,;	MY_2	20	236
mor_circ_01823	933	933	P131_01713;	exon:6167112-6168066,exon:6168162-6168525,;	MY_2	14	236
mor_circ_01824	209	209	P131_07169;	exon:260508-263193,;	MY_2	6	236
mor_circ_01825	1624	1471	P131_02639;	exon:1948267-1949738,;	CO_2	2	236
mor_circ_01826	895	857	P131_10825;	exon:11509-11696,exon:10839-11246,intron:11246-11509,;	CO_2	7	235
mor_circ_01827	212	212	P131_02131;	exon:325179-326291,;	MY_1	5	235
mor_circ_01828	203	203	P131_00438;	exon:1628554-1629466,;	MY_2	3	234
mor_circ_01829	213	213	P131_03795;	exon:1428716-1431940,;	MY_2	2	234
mor_circ_01830	260	260	P131_00295;	exon:1123487-1125755,;	MY_2	8	233
mor_circ_01831	1115	949	P131_04828;	exon:981854-982096,exon:982186-982893,;	MY_2	6	233
mor_circ_01832	193	193	P131_09101;	exon:266199-266634,;	MY_2	14	231
mor_circ_01833	220	220	P131_08095;	exon:306631-307399,;	MY_2	8	231
mor_circ_01834	220	220	P131_05998;	exon:1350531-1351673,;	MY_2	6	231
mor_circ_01835	361	361	P131_00037;	exon:111322-111683,;	MY_2	5	231
mor_circ_01836	219	219	P131_10360;	exon:187838-188641,;	MY_2	4	231
mor_circ_01837	239	239	P131_05470;	exon:3056060-3056600,;	MY_1	2	231
mor_circ_01838	139	139	P131_08984;	exon:533634-534101,;	MY_2	5	230
mor_circ_01839	153	153	P131_02669;	exon:2030008-2031522,;	MY_2	2	229
mor_circ_01840	282	282	P131_08980;	exon:525017-526596,;	MY_1	3	228
mor_circ_01841	430	430	P131_05839;	exon:805563-807009,;	MY_1	2	228
mor_circ_01842	384	384	P131_07953;	exon:844116-844653,;	CO_2	8	227
mor_circ_01843	168	168	P131_03843;	exon:1618961-1621139,;	CO_2	4	227
mor_circ_01844	156	156	P131_07826;	exon:413816-415033,;	MY_1	4	227
mor_circ_01845	239	239	P131_09467;	exon:245250-246287,;	MY_1	12	226
mor_circ_01846	611	611	P131_05592;	exon:3435886-3436703,;	MY_2	10	226
mor_circ_01847	293	293	P131_06766;	exon:1238746-1243683,;	MY_2	7	226
mor_circ_01848	235	235	P131_05350;	exon:2677346-2678327,;	MY_2	6	226
mor_circ_01849	295	295	P131_06833;	exon:1461443-1462640,;	MY_2	6	226
mor_circ_01850	238	238	P131_00113;	exon:386311-387244,;	MY_2	4	226
mor_circ_01851	206	206	P131_05802;	exon:701660-702869,;	MY_1	5	225
mor_circ_01852	198	198	P131_00324;	exon:1226888-1228082,;	MY_2	4	225
mor_circ_01853	423	423	P131_03314;	exon:4281700-4288516,;	CO_2	4	225
mor_circ_01854	161	161	P131_07240;	exon:529791-532438,;	MY_2	6	224
mor_circ_01855	171	171	P131_06767;	exon:1246746-1251949,;	MY_2	5	224
mor_circ_01856	306	306	P131_06588;	exon:666766-668788,;	MY_2	11	223
mor_circ_01857	321	321	P131_10227;	exon:305104-306187,;	MY_2	7	222
mor_circ_01858	364	364	P131_06949;	exon:1884971-1887188,;	MY_1	3	222
mor_circ_01859	622	579	P131_09842;	exon:49017-49596,;	MY_2	5	221
mor_circ_01860	222	222	P131_09650;	exon:225849-227028,;	MY_2	4	221
mor_circ_01861	246	246	P131_06335;	exon:2537633-2538225,;	MY_2	3	221
mor_circ_01862	201	201	P131_05901;	exon:1057307-1059309,;	MY_2	2	221
mor_circ_01863	351	228	P131_05703;	exon:316972-317200,;	MY_2	16	219
mor_circ_01864	657	657	P131_02102;	exon:247968-248664,;	MY_1	7	219
mor_circ_01865	296	296	P131_01910;	exon:6874299-6876675,;	MY_2	6	219
mor_circ_01866	340	149	P131_02048;	exon:90128-90277,;	CO_2	5	219
mor_circ_01867	306	190	P131_05826;	exon:763270-763460,;	MY_2	8	218
mor_circ_01868	443	443	P131_03021;	exon:3224773-3226852,;	MY_2	4	218
mor_circ_01869	330	330	P131_05524;	exon:3213397-3214838,;	CO_2	3	218
mor_circ_01870	214	214	P131_00782;	exon:2799538-2800645,;	MY_2	16	217
mor_circ_01871	402	402	P131_02933;	exon:2925192-2925594,;	MY_2	3	217
mor_circ_01872	273	273	P131_02890;	exon:2783760-2784076,;	MY_1	2	217
mor_circ_01873	185	185	P131_00484;	exon:1789083-1790336,;	MY_2	7	216
mor_circ_01874	1844	1844	P131_02277;	exon:810214-814386,;	CO_1	6	216
mor_circ_01875	192	192	P131_03410;	exon:153475-158167,;	CO_2	5	216
mor_circ_01876	578	578	P131_06658;	exon:911907-913100,;	MY_2	4	216
mor_circ_01877	154	154	P131_00295;	exon:1123487-1125755,;	MY_2	5	215
mor_circ_01878	205	205	P131_00438;	exon:1628554-1629466,;	CO_2	4	215
mor_circ_01879	190	190	P131_00324;	exon:1226888-1228082,;	MY_2	2	215
mor_circ_01880	596	596	P131_08411;	exon:372885-374430,;	MY_1	2	215
mor_circ_01881	379	189	P131_03429;	exon:230484-230673,;	MY_2	29	214
mor_circ_01882	271	223	P131_03747;	exon:1256893-1257116,;	MY_2	13	214
mor_circ_01883	270	270	P131_03679;	exon:1030572-1031695,;	MY_2	12	214
mor_circ_01884	334	169	P131_02794;	intron:2485025-2485194,;	MY_2	11	214
mor_circ_01885	168	168	P131_06014;	exon:1423049-1424900,;	MY_1	10	214
mor_circ_01886	145	145	P131_06953;	exon:1909240-1910242,;	MY_1	8	214
mor_circ_01887	223	223	P131_10960;	exon:29006-36481,;	CO_1	7	214
mor_circ_01888	189	189	P131_03277;	exon:4156518-4157640,;	MY_1	2	214
mor_circ_01889	277	277	P131_01666;	exon:6000155-6003426,;	CO_2	2	213
mor_circ_01890	303	303	P131_10713;	exon:79772-80422,;	MY_1	11	212
mor_circ_01891	142	142	P131_02648;	exon:1977501-1978012,;	MY_2	6	212
mor_circ_01892	623	623	P131_00796;	exon:2856949-2857762,;	MY_1	4	212
mor_circ_01893	304	304	P131_01250;	exon:4472373-4472979,;	MY_2	3	212
mor_circ_01894	227	227	P131_09273;	exon:137493-138664,;	MY_2	9	211
mor_circ_01895	144	144	P131_08920;	exon:335351-337448,;	MY_2	8	211
mor_circ_01896	141	141	P131_06014;	exon:1423049-1424900,;	CO_2	2	211
mor_circ_01897	287	287	P131_02915;	exon:2854564-2857333,;	MY_1	5	210
mor_circ_01898	780	780	P131_01564;	exon:5639719-5640572,;	MY_1	4	210
mor_circ_01899	204	204	P131_06014;	exon:1423049-1424900,;	MY_1	4	210
mor_circ_01900	762	762	P131_01304;	exon:4647087-4649482,;	CO_1	33	209
mor_circ_01901	527	527	P131_06532;	exon:475748-477632,;	CO_2	5	209
mor_circ_01902	227	227	P131_05839;	exon:805563-807009,;	MY_2	9	208
mor_circ_01903	228	228	P131_06952;	exon:1907439-1908052,;	MY_2	4	208
mor_circ_01904	267	267	P131_02595;	exon:1799030-1800294,;	MY_2	2	208
mor_circ_01905	200	200	P131_03603;	exon:779846-780932,;	MY_2	2	208
mor_circ_01906	1144	1144	P131_08355;	exon:170101-171725,;	CO_2	7	207
mor_circ_01907	187	187	P131_02641;	exon:1952349-1953023,;	MY_2	4	207
mor_circ_01908	1044	738	P131_03553;	exon:633635-633835,intron:633226-633635,exon:634064-634193,;	CO_2	8	206
mor_circ_01909	310	310	P131_01847;	exon:6679993-6681343,;	MY_2	6	206
mor_circ_01910	195	195	P131_07099;	exon:15935-16449,;	MY_2	3	206
mor_circ_01911	297	297	P131_00328;	exon:1238591-1239505,;	MY_2	3	204
mor_circ_01912	371	371	P131_07819;	exon:397002-399723,;	MY_1	3	204
mor_circ_01913	204	204	P131_08164;	exon:494415-494769,;	MY_2	4	203
mor_circ_01914	726	726	P131_02887;	exon:2773990-2774716,;	MY_1	2	203
mor_circ_01915	231	231	P131_05123;	exon:1966263-1968416,;	MY_1	10	202
mor_circ_01916	198	198	P131_07298;	exon:741705-742128,;	MY_2	7	201
mor_circ_01917	264	264	P131_09926;	exon:311360-311933,;	MY_2	2	201
mor_circ_01918	191	191	P131_07732;	exon:124803-127816,;	MY_1	2	201
mor_circ_01919	174	174	P131_11114;	exon:24005-24521,;	MY_2	4	200
mor_circ_01920	197	197	P131_08935;	exon:380878-385043,;	MY_2	3	200
mor_circ_01921	220	220	P131_09463;	exon:221556-225990,;	MY_1	2	200
mor_circ_01922	299	299	P131_00602;	exon:2208843-2209595,;	CO_2	12	199
mor_circ_01923	214	214	P131_02101;	exon:243865-245845,;	MY_2	4	199
mor_circ_01924	357	176	P131_05753;	intron:519124-519300,;	MY_1	4	199
mor_circ_01925	177	177	P131_08107;	exon:336335-337023,;	MY_2	3	199
mor_circ_01926	233	154	P131_03092;	exon:3458490-3458644,;	MY_2	30	198
mor_circ_01927	184	184	P131_09121;	exon:341339-341929,;	MY_2	5	198
mor_circ_01928	416	416	P131_06395;	exon:2739650-2742146,;	CO_2	3	198
mor_circ_01929	563	487	P131_10362;	exon:194892-195379,;	MY_2	2	198
mor_circ_01930	225	225	P131_03486;	exon:397360-398392,;	MY_1	16	197
mor_circ_01931	412	273	P131_05646;	exon:110091-110364,;	MY_2	15	197
mor_circ_01932	336	336	P131_04827;	exon:959209-960081,;	MY_1	9	197
mor_circ_01933	425	425	P131_02771;	exon:2385111-2386110,;	CO_2	4	197
mor_circ_01934	152	152	P131_04414;	exon:3627776-3629000,;	CO_2	3	197
mor_circ_01935	227	227	P131_03461;	exon:315130-315822,;	MY_1	8	196
mor_circ_01936	199	199	P131_07650;	exon:2076224-2076974,;	MY_1	5	196
mor_circ_01937	286	286	P131_06555;	exon:544351-545272,;	MY_2	4	196
mor_circ_01938	132	132	P131_02430;	exon:1246681-1247369,;	MY_2	3	196
mor_circ_01939	174	174	P131_10960;	exon:29006-36481,;	CO_2	3	196
mor_circ_01940	160	160	P131_04651;	exon:371596-372046,;	MY_2	6	195
mor_circ_01941	345	345	P131_05894;	exon:1032369-1034058,;	MY_1	5	195
mor_circ_01942	210	210	P131_02251;	exon:723780-724531,;	MY_2	4	195
mor_circ_01943	236	236	P131_05666;	exon:181742-183905,;	MY_1	2	195
mor_circ_01944	249	249	P131_06667;	exon:945238-945946,;	MY_2	10	194
mor_circ_01945	225	225	P131_05719;	exon:395473-396089,;	MY_2	7	194
mor_circ_01946	275	275	P131_07822;	exon:407888-408334,;	MY_2	6	194
mor_circ_01947	188	188	P131_09874;	exon:142566-144037,;	MY_2	4	194
mor_circ_01948	159	159	P131_05687;	exon:258545-258827,;	MY_2	7	193
mor_circ_01949	340	340	P131_08220;	exon:693766-694965,;	CO_2	4	193
mor_circ_01950	209	209	P131_09467;	exon:245250-246287,;	MY_1	3	193
mor_circ_01951	191	191	P131_03300;	exon:4240583-4241350,;	CO_2	3	193
mor_circ_01952	300	300	P131_09463;	exon:221556-225990,;	MY_1	2	192
mor_circ_01953	233	233	P131_05201;	exon:2204082-2209361,;	MY_2	7	191
mor_circ_01954	213	213	P131_10070;	exon:91346-92672,;	MY_2	5	191
mor_circ_01955	436	436	P131_00519;	exon:1911869-1912130,exon:1911585-1911807,;	MY_2	11	190
mor_circ_01956	271	271	P131_08034;	exon:110028-110685,;	CO_2	9	190
mor_circ_01957	237	237	P131_00890;	exon:3209323-3210115,;	MY_2	7	190
mor_circ_01958	570	570	P131_00796;	exon:2856949-2857762,;	MY_1	6	190
mor_circ_01959	528	528	P131_00987;	exon:3565308-3565836,;	CO_2	3	190
mor_circ_01960	245	245	P131_01291;	exon:4615465-4616911,;	CO_2	3	190
mor_circ_01961	529	529	P131_07016;	exon:2106816-2108053,exon:2106279-2106743,;	MY_2	5	189
mor_circ_01962	257	257	P131_03063;	exon:3379461-3380268,;	MY_2	2	189
mor_circ_01963	363	363	P131_00605;	exon:2221070-2223571,exon:2219654-2221006,;	MY_2	4	188
mor_circ_01964	178	178	P131_02131;	exon:325179-326291,;	MY_1	3	188
mor_circ_01965	230	230	P131_00328;	exon:1238591-1239505,;	MY_2	5	187
mor_circ_01966	236	236	P131_03468;	exon:336086-336685,;	MY_2	5	187
mor_circ_01967	172	172	P131_08935;	exon:380878-385043,;	MY_2	2	187
mor_circ_01968	206	206	P131_05619;	exon:17543-18764,;	MY_2	7	186
mor_circ_01969	186	186	P131_09706;	exon:2037-2487,;	MY_2	2	186
mor_circ_01970	214	214	P131_05715;	exon:381659-381873,;	MY_1	8	185
mor_circ_01971	214	214	P131_03795;	exon:1428716-1431940,;	MY_2	7	184
mor_circ_01972	383	383	P131_08501;	exon:671439-671989,;	MY_2	7	183
mor_circ_01973	1081	1081	P131_06991;	exon:2031496-2031730,exon:2030346-2031417,;	CO_2	3	183
mor_circ_01974	177	177	P131_02099;	exon:234336-234708,;	MY_2	12	182
mor_circ_01975	220	220	P131_03884;	exon:1759687-1760533,;	MY_2	6	182
mor_circ_01976	201	184	P131_05159;	exon:2089480-2089664,;	MY_2	5	182
mor_circ_01977	266	266	P131_04725;	exon:645564-648060,;	MY_1	3	182
mor_circ_01978	432	432	P131_04966;	exon:1447497-1448117,;	CO_2	2	182
mor_circ_01979	197	197	P131_02067;	exon:150661-151607,;	MY_2	11	180
mor_circ_01980	270	270	P131_04412;	exon:3624196-3624916,;	MY_2	10	180
mor_circ_01981	222	222	P131_07198;	exon:368031-369201,;	MY_2	10	180
mor_circ_01982	185	185	P131_02118;	exon:287628-287813,;	MY_2	8	179
mor_circ_01983	195	195	P131_01389;	exon:4955258-4956539,;	MY_2	5	179
mor_circ_01984	178	178	P131_02669;	exon:2030008-2031522,;	MY_2	5	179
mor_circ_01985	1158	465	P131_09996;	exon:190515-190980,;	MY_1	4	179
mor_circ_01986	182	182	P131_10960;	exon:29006-36481,;	CO_2	2	179
mor_circ_01987	867	867	P131_05952;	exon:1204154-1207385,;	CO_2	2	179
mor_circ_01988	218	218	P131_07198;	exon:368031-369201,;	MY_2	11	178
mor_circ_01989	512	512	P131_02882;	exon:2754627-2755463,;	MY_2	5	178
mor_circ_01990	207	207	P131_09362;	exon:461482-462245,;	MY_1	3	178
mor_circ_01991	659	333	P131_00945;	exon:3393537-3393870,;	MY_2	15	177
mor_circ_01992	294	294	P131_02973;	exon:3051794-3052445,;	MY_2	8	177
mor_circ_01993	205	205	P131_00961;	exon:3453670-3454125,;	MY_2	4	177
mor_circ_01994	308	165	P131_04668;	exon:433196-433361,;	MY_1	4	177
mor_circ_01995	139	139	P131_02648;	exon:1977501-1978012,;	MY_2	12	176
mor_circ_01996	251	251	P131_05202;	exon:2213066-2216759,;	MY_2	8	176
mor_circ_01997	873	505	P131_01898;	exon:6839972-6840477,;	MY_2	4	176
mor_circ_01998	1362	578	P131_10400;	exon:44762-45056,exon:44363-44647,;	MY_2	6	175
[truncated: 6,850 more rows]
