# Supplementary material for: Genome-wide Identification and characterization of circular RNAs in the rice blast fungus Magnaporthe oryzae
Source: Sci Rep. 2018 Apr 30;8:6757. doi: 10.1038/s41598-018-25242-w (PMC5928111; doi:10.1038/s41598-018-25242-w)
Supplement: Supplementary file 3 — Dataset S2 [file 41598_2018_25242_MOESM3_ESM.xlsx]

## Sheet: Sheet1
Dataset S2 Sequences of predicted circRNAs in M. oryzae.
>mor_circ_0000001
GACCACTCCCACAGCCCCGGTCAGTACCCTGATGGTCTGCGTGGTCCTCTTATCATCGATGACCCCAACGACCCATACAAGGGCAAGTACGATGAGGAGGTTATCTTCTCGGTGTCGGACTGGTAAGCTTACCCTTCACCTTCTCACCAATCATGAGATATGCAGCCAACTGACGATTGATCCTAGGTATCACTCGGAGACTCTCCCATTGGTTCGCGCCATGCTCACGCCTGCCAATGACCGATTCTTGCCTCCCTTCCCGGACAGCATCATTGTCAACGACGGGCAAAACACAAACTTTTCCTTTGTCAAGGGCAAGACCTACCGCTTCCGCATGATCAGCTATGCCGCCTTTGCCTCGGCCATGATTCAGTTCGACTCGCACACCATGCAAATCAT…
>mor_circ_0000001_junction_seq
CCCTGACACTGTCTACCATGGGACCACTCCCACAGCCCCGGT
>mor_circ_0000002
GGTCTGGGTGAGAATCTCGGAGACGACAGCGGCGAAGAGAGCGCGGGTGGTGGACTCGTTGAACCAGGTGCCAGTTAGGCAGGACATGACGGAGGAGCGGGGCTTGGTGTTGAGGAAGGTGTCAATCATCTCGGGGTTGTTGAGGCCCAGGATGTTGTCGACATCCTCAGGGCGGTGGAGGTGGGGGGCGTGGTACGGGCCGTAGACCGGGATGGCCGTGGCCTTGG
>mor_circ_0000002_junction_seq
CCGGGATGGCCGTGGCCTTGGGGTCTGGGTGAGAATCTCGGA
>mor_circ_0000003
GGGACTAGACGTTCACCGCGTCGTCCCTGCCGATCGTTTCCCGGTCGAGACTCACTACGACCCTAACGGCAAGGTTATCAACTCCAGTCACACCCCTTACGGCTGCTGGATTGAGAAGCCTGGCATGTTCGACCCTCGTTTCTTCAACATGTCACCGCGTGAGGCTTTCCAGACCGACCCCATGCAGAGGATGGCCCTGACAACCGCCTACGAGGCTCTCGAGATGAGCGGTTACGTGCCCAACAGGACACCCTCGACCAGGCTGGACCGTATCGGTACCTTCTACG
>mor_circ_0000003_junction_seq
ACCGTATCGGTACCTTCTACGGGGACTAGACGTTCACCGCGT
>mor_circ_0000004
GCAACGTTCATGGCAGCGGCACTGGAAGAGCAGGCAGTGTCCACGTTCAGCGAAGGACCGCTGAAGCCAAGGTGGTAGTTGATTCTACCGGGGCCGAAGGCTCGGACACCTCCCGTGATGTAGTAGGTGTCGACCTCCTGGGCCGCGTTGATCTCACGCCAG
>mor_circ_0000004_junction_seq
GCCGCGTTGATCTCACGCCAGGCAACGTTCATGGCAGCGGCA
>mor_circ_0000005
GATCAACGCGGCCCAGGAGGTCGACACCTACTACATCACGGGAGGTGTCCGAGCCTTCGGCCCCGGTAGAATCAACTACCACCTTGGCTTCAGCGGTCCTTCGCTGAACGTGGACACTGCCTGCTCTTCCAGTGCCGCTGCCATGAAC
>mor_circ_0000005_junction_seq
TCCAGTGCCGCTGCCATGAACGATCAACGCGGCCCAGGAGGT
>mor_circ_0000006
GATGCACGGTACCGGTACTCAGGCCGGTGACGGAACAGAGATGGTCTCAGTCACCAACGTCTTTGCTCCTGCCAACAGGAAGAGACCTGCTGACAGACCCCTGTACCTTGGTGCCGTCAAGGCCAACCTGGGTCACGGTGAGGCCGCATCGGGTGTCACGGCTCTGTGCAAGGTTCTTCTCATGCTCCAGAAGAACGCCATTCCTCCCCACGTCGGTATCAAGAAGGGATCCGTCATCAACAAGACCTTCCCCAAGGACCTTG
>mor_circ_0000006_junction_seq
AGACCTTCCCCAAGGACCTTGGATGCACGGTACCGGTACTCA
>mor_circ_0000007
GGCCGGTGACGGAACAGAGATGGTCTCAGTCACCAACGTCTTTGCTCCTGCCAACAGGAAGAGACCTGCTGACAGACCCCTGTACCTTGGTGCCGTCAAGGCCAACCTGGGTCACGGTGAGGCCGCATCGGGTGTCACGGCTCTGTGCAAGGTTCTTCTCATGCTCCAGAAGAACGCCATTCCTCCCCAC
>mor_circ_0000007_junction_seq
AAGAACGCCATTCCTCCCCACGGCCGGTGACGGAACAGAGAT
>mor_circ_0000008
GAGATGGTCTCAGTCACCAACGTCTTTGCTCCTGCCAACAGGAAGAGACCTGCTGACAGACCCCTGTACCTTGGTGCCGTCAAGGCCAACCTGGGTCACGGTGAGGCCGCATCGGGTGTCACGGCTCTGTGCAAGGTTCTTCTCATGCTCCAGAAGAACGCCATTCCTCCCCACGTCGGTATCAAGAAGGGATCCGTCATCAACAAGACCTTCCCCAAGGACCTTGGTGAGCGCAAC
>mor_circ_0000008_junction_seq
AAGGACCTTGGTGAGCGCAACGAGATGGTCTCAGTCACCAAC
>mor_circ_0000009
GATGGTCTCAGTCACCAACGTCTTTGCTCCTGCCAACAGGAAGAGACCTGCTGACAGACCCCTGTACCTTGGTGCCGTCAAGGCCAACCTGGGTCACGGTGAGGCCGCATCGGGTGTCACGGCTCTGTGCAAGGTTCTTCTCATGCTCCAGAAGAACGCCATTCCTCCCCACGTCGGTATCAAGAAGGGATCCGTCATCAACAAGACCTTCCCCAAGGACCTTGGTGAGCGCAAC
>mor_circ_0000009_junction_seq
AAGGACCTTGGTGAGCGCAACGATGGTCTCAGTCACCAACGT
>mor_circ_0000010
GCAACGTGAGAGATGGGAGTGTCATCGTTGTCATCCATGAACTGGATGAGCCTCTCGGCGTTGTGGATCATGGCCGACTTGGACTTGCCAGTGATGGTGATCACGTGGACGTTGCGGGGGTCCTGAGTCGCAGGCTCAACGGGAGGAGCATCCTCAAGCAGCAGACCGGTGTTACCACCAGCAGCGCTGAAGTTGTTGATGAAAACCCTGCGGGGCTTGCCATCCGACCTCTTGAAGGGGGTCAAGTGGAAAGCAATGTTGACGTTGCGCTCACCAAGGTCCTTGGGGAAGGTCTTGTTGATGACGGATCCCTTCTTGATACCGACGTGGGGAGGAATGGCGTTCTTCTGGAGCATGAGAAGAACCTTGCACAGAGCCGTGACACCCGATGCGGCCTCA…
>mor_circ_0000010_junction_seq
ACACCCGATGCGGCCTCACCGGCAACGTGAGAGATGGGAGTG
>mor_circ_0000011
TGATGGTGATCACGTGGACGTTGCGGGGGTCCTGAGTCGCAGGCTCAACGGGAGGAGCATCCTCAAGCAGCAGACCGGTGTTACCACCAGCAGCGCTGAAGTTGTTGATGAAAACCCTGCGGGGCTTGCCATCCGACCTCTTGAAGGGGGTCAAGTGGAAAGCAATGTTGACGTTGCGCTCACCAAGG
>mor_circ_0000011_junction_seq
TTGACGTTGCGCTCACCAAGGTGATGGTGATCACGTGGACGT
>mor_circ_0000012
ACAGAACACCGGCAACGTGGAGAGCAGCGTACTCGCCCAGGCTGTGGCCCATGACCGCAGCAGGCTTGACACCCCAAGAAGCCCAGAGCTTGGCCAAGGCCATCTCGAAGCAGCAGAGACCAAGCTGGACGATGAGGGGCTCGAGCTTGGCGACATCAGGCTCGCTGCCGTCGACCAGAGGCATGAAGCTCGGGAAGCCGTGGATCTGCGAGATCCTGTCGAACTCGTTGATGGCCTGGCGGAAGACAGCGTGGTTGGCGTACAGCTCCTTTCCAAGACCAGCGTAGTGAGAGCCCTGGCCAGTGAACATGAAGGCAACCTTGGGAGGCTCGGGGGAGACGGGAACAAAGTTCTCCTGCAGGCGGTTCTTGAGGGCCTGCTTAGCCTCACCCAGATCCT…
>mor_circ_0000012_junction_seq
AAGTGGAAAGCAATGTTGACGACAGAACACCGGCAACGTGGA
>mor_circ_0000013
TGTCATCGTTGTCATCCATGAACTGGATGAGCCTCTCGGCGTTGTGGATCATGGCCGACTTGGACTTGCCAGTGATGGTGATCACGTGGACGTTGCGGGGGTCCTGAGTCGCAGGCTCAACGGGAGGAGCATCCTCAAGCAGCAGACCGGTGTTACCACCAGCAGCGCTGAAGTTGTTGATGAAAACCCTGCGGGGCTTGCCATCCGACCTCTTGAAGGGGGTCAAGTGGAAAGCAATG
>mor_circ_0000013_junction_seq
GGGGTCAAGTGGAAAGCAATGTGTCATCGTTGTCATCCATGA
>mor_circ_0000014
AGATGGGAGTGTCATCGTTGTCATCCATGAACTGGATGAGCCTCTCGGCGTTGTGGATCATGGCCGACTTGGACTTGCCAGTGATGGTGATCACGTGGACGTTGCGGGGGTCCTGAGTCGCAGGCTCAACGGGAGGAGCATCCTCAAGCAGCAGACCGGTGTTACCACCAGCAGCGCTGAAGTTGTTGATGAAAACCCTGCGGGGCTTGCCATCCGACCTCTTGAAGGGGGTCAAGTGGAAAGCAATG
>mor_circ_0000014_junction_seq
GGGGTCAAGTGGAAAGCAATGAGATGGGAGTGTCATCGTTGT
>mor_circ_0000015
AAGCCCAGAGCTTGGCCAAGGCCATCTCGAAGCAGCAGAGACCAAGCTGGACGATGAGGGGCTCGAGCTTGGCGACATCAGGCTCGCTGCCGTCGACCAGAGGCATGAAGCTCGGGAAGCCGTGGATCTGCGAGATCCTGTCGAACTCGTTGATGGCCTGGCGGAAGACAGCGTGGTTGGCGTACAGCTCCTTTCCAAGACCAGCGTAGTGAGAGCCCTGGCCAGTGAACATGAAGGCAACCTTGGGAGGCTCGGGGGAGACGGGAACAAAGTTCTCCTGCAGGCGGTTCTTGAGGGCCTGCTTAGCCTCACCCAGATCCTGAGCAGTCACGTTCATGCGCCAGTAGTGCTGGATGCGACGAGCGGTGGTGGAATAGGCAACG
>mor_circ_0000015_junction_seq
GCGGTGGTGGAATAGGCAACGAAGCCCAGAGCTTGGCCAAGG
>mor_circ_0000016
GTAGATGGTGTCGCTGGCAGACAGAACACCGGCAACGTGGAGAGCAGCGTACTCGCCCAGGCTGTGGCCCATGACCGCAGCAGGCTTGACACCCCAAGAAGCCCAGAGCTTGGCCAAGGCCATCTCGAAGCAGCAGAGACCAAGCTGGACGATGAGGGGCTCGAGCTTGGCGACATCAGGCTCGCTGCCGTCGACCAGAGGCATGAAGCTCGGGAAGCCGTGGATCTGCGAGATCCTGTCGAACTCGTTGATGGCCTGGCGGAAGACAGCGTGGTTGGCGTACAGCTCCTTTCCAAGACCAGCGTAGTGAGAGCCCTGGCCAGTGAACATGAAGGCAACCTTGGGAGGCTCGGGGGAGACGGGAACAAAG
>mor_circ_0000016_junction_seq
TCGGGGGAGACGGGAACAAAGGTAGATGGTGTCGCTGGCAGA
>mor_circ_0000017
GGGCTCTCACTACGCTGGTCTTGGAAAGGAGCTGTACGCCAACCACGCTGTCTTCCGCCAGGCCATCAACGAGTTCGACAGGATCTCGCAGATCCACGGCTTCCCGAGCTTCATGCCTCTGGTCGACGGCAGCGAGCCTGATGTCGCCAAGCTCGAGCCCCTCATCGTCCAGCTTGGTCTCTGCTGCTTCGAGATGGCCTTGGCCAAGCTCTGGGCTTCTTGGGGTGTCAAGCCTGCTGCGGTCATGGGCCACAGCCTGGGCGAGTACGCTGCTCTCCACGTTGCCGGTGTTCT
>mor_circ_0000017_junction_seq
TCTCCACGTTGCCGGTGTTCTGGGCTCTCACTACGCTGGTCT
>mor_circ_0000018
ACAGAACACCGGCAACGTGGAGAGCAGCGTACTCGCCCAGGCTGTGGCCCATGACCGCAGCAGGCTTGACACCCCAAGAAGCCCAGAGCTTGGCCAAGGCCATCTCGAAGCAGCAGAGACCAAGCTGGACGATGAGGGGCTCGAGCTTGGCGACATCAGGCTCGCTGCCGTCGACCAGAGGCATGAAGCTCGGGAAGCCGTGGATCTGCGAGATCCTGTCGAACTCGTTGATGGCCTGGCGGAAGACAGCGTGGTTGGCGTACAGCTCCTTTCCAAGACCAGCG
>mor_circ_0000018_junction_seq
AGCTCCTTTCCAAGACCAGCGACAGAACACCGGCAACGTGGA
>mor_circ_0000019
GCTGTACGCCAACCACGCTGTCTTCCGCCAGGCCATCAACGAGTTCGACAGGATCTCGCAGATCCACGGCTTCCCGAGCTTCATGCCTCTGGTCGACGGCAGCGAGCCTGATGTCGCCAAGCTCGAGCCCCTCATCGTCCAGCTTGGTCTCTGCTGCTTCGAGATGGCCTTGGCCAAGCTCTGGGCTTCTTGGGGTGTCAAGCCTGCTGCGGTCATGGGCCACAGCCTGGGCGAGTACGCTGCTCTCCACGTTGCCGGT
>mor_circ_0000019_junction_seq
GCTGCTCTCCACGTTGCCGGTGCTGTACGCCAACCACGCTGT
>mor_circ_0000020
AACACCGGCAACGTGGAGAGCAGCGTACTCGCCCAGGCTGTGGCCCATGACCGCAGCAGGCTTGACACCCCAAGAAGCCCAGAGCTTGGCCAAGGCCATCTCGAAGCAGCAGAGACCAAGCTGGACGATGAGGGGCTCGAGCTTGGCGACATCAGGCTCGCTGCCGTCGACCAGAGGCATGAAGCTCGGGAAGCCGTGGATCTGCGAGATCCTGTCGAACTCG
>mor_circ_0000020_junction_seq
TGCGAGATCCTGTCGAACTCGAACACCGGCAACGTGGAGAGC
>mor_circ_0000021
GCTTCATGCCTCTGGTCGACGGCAGCGAGCCTGATGTCGCCAAGCTCGAGCCCCTCATCGTCCAGCTTGGTCTCTGCTGCTTCGAGATGGCCTTGGCCAAGCTCTGGGCTTCTTGGGGTGTCAAGCCTGCTGCGGTCATGGGCCACAGCCTGGGCGAGTACGCTGCTCTCCAC
>mor_circ_0000021_junction_seq
GGCGAGTACGCTGCTCTCCACGCTTCATGCCTCTGGTCGACG
>mor_circ_0000022
CCAGCGGCACCAAGCTGCTGAGCGATCTCAGCCATCTCAGAAGCCTCACCACTGAGAACCGTCTCGCGGGGTCCGTTGATGCAAGCAACGTTGGTAGAGTCAGCGCGCTCTCCAAGAGCCTCCTGGACAGTGGAGACGGATCCCATGACAGCCAACATGGCGTGGGTGCCGGCAGTGCACTTCTCAACGAGAAGCTTGGCACGAGCACCAACGAGGTAGATGGTGTCGCTGGCAGACAGAACACCGGCAACG
>mor_circ_0000022_junction_seq
GCAGACAGAACACCGGCAACGCCAGCGGCACCAAGCTGCTGA
>mor_circ_0000023
GATGGGGTCGACCTGGGCCGAGTGGAAGGCGAAGGGCACCTTGAGCTGAGTGCACTTGAAGCCAGCGGCACCAAGCTGCTGAGCGATCTCAGCCATCTCAGAAGCCTCACCACTGAGAACCGTCTCGCGGGGTCCGTTGATGCAAGCAACGTTGGTAGAGTCAGCGCGCTCTCCAAGAGCCTCCTGGACAGTGGAGACGGATCCCATGACAGCCAACATGGCGTGGGTGCCGGCAGTGCACTTCTCAACGAGAAGCTTGGCACGAGCACCAACGAGGTAGATGGTGTCGCTGGCAGACAGAACACCGGCAACG
>mor_circ_0000023_junction_seq
GCAGACAGAACACCGGCAACGGATGGGGTCGACCTGGGCCGA
>mor_circ_0000024
CCTCACCACTGAGAACCGTCTCGCGGGGTCCGTTGATGCAAGCAACGTTGGTAGAGTCAGCGCGCTCTCCAAGAGCCTCCTGGACAGTGGAGACGGATCCCATGACAGCCAACATGGCGTGGGTGCCGGCAGTGCACTTCTCAACGAGAAGCTTGGCACGAGCACCAACGAGG
>mor_circ_0000024_junction_seq
TTGGCACGAGCACCAACGAGGCCTCACCACTGAGAACCGTCT
>mor_circ_0000025
GGCGTGTCCCGAGGGGTAAGGGTCAGGCCTGGGGTCGGTGGGAAGGTGGCAGACACCATCCTCGCACCAGATGGCCATGACCTTGGGGCACTTGTCCTTGGGGATCGGCTCGGCTGTGTAGTTGGAGAGGGCCGTGACCGAAGCGGCAAAGTGGGGCAGGAGCCACGAGGGGATCTTGTCCGCGTCGCCGTCGCCCAGCAGGCCGATGGATGCGAACCAGGCGTGCAGGGACTTGGGGAGGGGCTCAATGGTCACGGGGCAAGGAGCGTCGATGATGATCATGTTCTCAACCTCGTCGCCGGCCTTGATGAGCTGATTGACAATCTCAAAGGCGATGACACCACCGGCGGACCAGCCAGCAAGGCTGTAGGGTCCGACGGGCTGGCGGCGCTTCATCTC…
>mor_circ_0000025_junction_seq
TTGGCACGAGCACCAACGAGGGGCGTGTCCCGAGGGGTAAGG
>mor_circ_0000026
CGGACAGAGCGGGCCAGCTTCTCAAAGTCATCAAGGATGGGGTCGACCTGGGCCGAGTGGAAGGCGAAGGGCACCTTGAGCTGAGTGCACTTGAAGCCAGCGGCACCAAGCTGCTGAGCGATCTCAGCCATCTCAGAAGCCTCACCACTGAGAACCGTCTCGCGGGGTCCGTTGATGCAAGCAACG
>mor_circ_0000026_junction_seq
GGTCCGTTGATGCAAGCAACGCGGACAGAGCGGGCCAGCTTC
>mor_circ_0000027
GCTTGGTGCCGCTGGCTTCAAGTGCACTCAGCTCAAGGTGCCCTTCGCCTTCCACTCGGCCCAGGTCGACCCCATCCTTGATGACTTTGAGAAGCTGGCCCGCTCTGTCCGCTTCAACACCCCCAAGGTCCCCGTCATCTCGCCCCTCCTTGGCAAGCTC
>mor_circ_0000027_junction_seq
TCGCCCCTCCTTGGCAAGCTCGCTTGGTGCCGCTGGCTTCAA
>mor_circ_0000028
TGGCCTCGTTGCGGCGAAGAGTGGGGACAGCGACGGTCGAGACGCCGAAAGCAGCCTTGACCATGTTGGCGCAGACGGGGTGGGGGCCGACCTCGAGCCAGACAGTCTTCTCATCGATGGCGCCGGCTGACTGGGCAGAAACAAGCCCGCCAAGGAAGTCAACAGCATCACGAGCATGATCGCGCAGGTACTTGGGGTTGATGGGCTCATCGTCAACGAGCTTGCCAAGGAGGGGCGAGATGACGGGGACCTTGGGGGTGTTGAAGCGGACAGAGCGGGCCAGCTTCTCAAAG
>mor_circ_0000028_junction_seq
GAGCGGGCCAGCTTCTCAAAGTGGCCTCGTTGCGGCGAAGAG
>mor_circ_0000029
AGTGGGGACAGCGACGGTCGAGACGCCGAAAGCAGCCTTGACCATGTTGGCGCAGACGGGGTGGGGGCCGACCTCGAGCCAGACAGTCTTCTCATCGATGGCGCCGGCTGACTGGGCAGAAACAAGCCCGCCAAGGAAGTCAACAGCATCACGAGCATGATCGCGCAGG
>mor_circ_0000029_junction_seq
TCACGAGCATGATCGCGCAGGAGTGGGGACAGCGACGGTCGA
>mor_circ_0000030
GGTCTTGTAAGTGGCCTCGTTGCGGCGAAGAGTGGGGACAGCGACGGTCGAGACGCCGAAAGCAGCCTTGACCATGTTGGCGCAGACGGGGTGGGGGCCGACCTCGAGCCAGACAGTCTTCTCATCGATGGCGCCGGCTGACTGGGCAGAAACAAGCCCGCCAAGGAAGTCAACAGCATCACGAGCATGATCGCGCAGG
>mor_circ_0000030_junction_seq
TCACGAGCATGATCGCGCAGGGGTCTTGTAAGTGGCCTCGTT
>mor_circ_0000031
TCTCCCTCGTACTGGAGCCAGTAGTTCTTCTCGTCGAAAGCATACGAGGGGAGATCCAAGTGCCTGACGGAAGAGAGGAAGTCGTTGTGGTACTCGTTCCAGTCAATGTTCAGACCAGCAGTGTGGAGAGTGCAGAGACTGGCGCTCAGGGTCTTGTAAGTGGCCTCGTTGCGGCGAAGAGTGGGGACAGCGACGGTCGAGACGCCGAAAGCAGCCTTGACCATGTTGGCGCAGACGGGG
>mor_circ_0000031_junction_seq
ACCATGTTGGCGCAGACGGGGTCTCCCTCGTACTGGAGCCAG
>mor_circ_0000032
GGCCTTGGCGATGCGGTTCTTGCTGAGACACCAGTCTCCCTCGTACTGGAGCCAGTAGTTCTTCTCGTCGAAAGCATACGAGGGGAGATCCAAGTGCCTGACGGAAGAGAGGAAGTCGTTGTGGTACTCGTTCCAGTCAATGTTCAGACCAGCAGTGTGGAGAGTGCAGAGACTGGCGCTCAGGGTCTTGTAAG
>mor_circ_0000032_junction_seq
TGGCGCTCAGGGTCTTGTAAGGGCCTTGGCGATGCGGTTCTT
>mor_circ_0000033
GCAGGGCCTTGGCGATGCGGTTCTTGCTGAGACACCAGTCTCCCTCGTACTGGAGCCAGTAGTTCTTCTCGTCGAAAGCATACGAGGGGAGATCCAAGTGCCTGACGGAAGAGAGGAAGTCGTTGTGGTACTCGTTCCAGTCAATGTTCAGACCAGCAGTGTGGAGAGTGCAGAGACTGGCGCTCAGGGTCTTG
>mor_circ_0000033_junction_seq
AGACTGGCGCTCAGGGTCTTGGCAGGGCCTTGGCGATGCGGT
>mor_circ_0000034
TCTCGCTGTCGAGGACGACCTCCTCCATACCGCGGTAGCGGGGAGTGTAGTCGACCAGTGCGGCGAACAGCTTGTAAGCCAAGCCACGGCCGATCTTGGATGCCTTGCCATCCTTCTCAGAGTCAATGAGACCGTCAACGCGAGACTTGATGAGGTAAGAGACGCGGTCGAACTCGCCCTGCCAGTCCTCAGTGTTGCCAAAGTAGACCTTGCAGTTGGCGTGGTCAACACGCTTGGCACCCTCGCCAGTGTGGAAGACCAGGTCAGCGCTGTTCTGGGCAGCATTGGCAGTGACTGTGAGCCTCAGGATGTGGCTCTCAGCAGCGTCGTCGAAGATGAGGGTCTTGGGAACCTCCATGTGAGCGACGTTGACACCAATGTTCTCAGACTCGGGACGGA…
>mor_circ_0000034_junction_seq
TGGTACTCGTTCCAGTCAATGTCTCGCTGTCGAGGACGACCT
>mor_circ_0000035
GCATATTGACAAGTAGTGATGGCCATGTCTCCATACAGCGAAGAAGGGCAGAGAGGAGCACCGTTGACCAAGTGACCGGAAACGACGCCACGAAGGTCCTCGCGGGACAGGTTGGACTCGATCTCGACGACGGCAACATCACCCTTGATCTCCTCGCGGACAACCTTCTGCACGGTGGTCGTCTCGAGCTTGGGCTTGGCGACGGCAGCAGCAGCAGGCAGGGCCTTGGCGATGCGGTTCTTGCTGAGACACCAGTCTCCCTCGTACTGGAGCCAGTAGTTCTTCTCGTCGAAAGCATACGAGGGGAGATCCAAGTGCCTGACGGAAGAGAGGAAGTCGTTGTGG
>mor_circ_0000035_junction_seq
GAAGAGAGGAAGTCGTTGTGGGCATATTGACAAGTAGTGATG
>mor_circ_0000036
TTGGCGTGGTCAACACGCTTGGCACCCTCGCCAGTGTGGAAGACCAGGTCAGCGCTGTTCTGGGCAGCATTGGCAGTGACTGTGAGCCTCAGGATGTGGCTCTCAGCAGCGTCGTCGAAGATGAGGGTCTTGGGAACCTCCATGTGAGCGACGTTGACACCAATGTTCTCAGACTCGGGACGGAGCAGCTTGTAGGCATATTGACAAGTAGTGATGGCCATGTCTCCATACAGCGAAGAAGGGCAGAGAGGAGCACCGTTGACCAAGTGACCGGAAACGACGCCACGAAGGTCCTCGCGGGACAGG
>mor_circ_0000036_junction_seq
CGAAGGTCCTCGCGGGACAGGTTGGCGTGGTCAACACGCTTG
>mor_circ_0000037
AGACGCGGTCGAACTCGCCCTGCCAGTCCTCAGTGTTGCCAAAGTAGACCTTGCAGTTGGCGTGGTCAACACGCTTGGCACCCTCGCCAGTGTGGAAGACCAGGTCAGCGCTGTTCTGGGCAGCATTGGCAGTGACTGTGAGCCTCAGGATGTGGCTCTCAGCAGCGTCGTCGAAGATGAGGGTCTTGGGAACCTCCATGTGAGCGACGTTGACACCAATGTTCTCAGACTCGGGACGGAGCAGCTTGTAGGCATATTGACAAGTAGTGATGGCCATG
>mor_circ_0000037_junction_seq
TGACAAGTAGTGATGGCCATGAGACGCGGTCGAACTCGCCCT
>mor_circ_0000038
ACGCGGTCGAACTCGCCCTGCCAGTCCTCAGTGTTGCCAAAGTAGACCTTGCAGTTGGCGTGGTCAACACGCTTGGCACCCTCGCCAGTGTGGAAGACCAGGTCAGCGCTGTTCTGGGCAGCATTGGCAGTGACTGTGAGCCTCAGGATGTGGCTCTCAGCAGCGTCGTCGAAGATGAGGGTCTTGGGAACCTCCATGTGAGCGACGTTGACACCAATGTTCTCAGACTCGGGACGGAGCAGCTTGTAGGCATATTGACAAGTAG
>mor_circ_0000038_junction_seq
TGTAGGCATATTGACAAGTAGACGCGGTCGAACTCGCCCTGC
>mor_circ_0000039
GCTGCTCCGTCCCGAGTCTGAGAACATTGGTGTCAACGTCGCTCACATGGAGGTTCCCAAGACCCTCATCTTCGACGACGCTGCTGAGAGCCACATCCTGAGGCTCACAGTCACTGCCAATGCTGCCCAGAACAGCGCTGACCTGGTCTTCCACACTGGCGAGGGTGCCAAGCGTGTTGACCACGCCAACTGCAAGGTCTACTTTGGCAACACTGAGGACTGGCAGGGCGAGTTCGACCGCGTCTCTTACCTCATCAAGTCTCGCGTTGACG
>mor_circ_0000039_junction_seq
TCATCAAGTCTCGCGTTGACGGCTGCTCCGTCCCGAGTCTGA
>mor_circ_0000040
GGGCGAGTTCGACCGCGTCTCTTACCTCATCAAGTCTCGCGTTGACGGTCTCATTGACTCTGAGAAGGATGGCAAGGCATCCAAGATCGGCCGTGGCTTGGCTTACAAGCTGTTCGCCGCACTGGTCGACTACACTCCCCGCTACCGCGGTATGGAGGAGGTCGTCCTCGACAGCGAGACTTGCGAGGCTACTGCTCAG
>mor_circ_0000040_junction_seq
ACTTGCGAGGCTACTGCTCAGGGGCGAGTTCGACCGCGTCTC
>mor_circ_0000041
GCAACAGGGAGCTCAGAGAACCTGAGCGAGCCCCATCCGTGGGAGATGAAGACCTGCTCGCGCGAGTCGACAGCGTCGGTTCCGTTGATGATGAAGCCCGAGATGTGGCACAGACTGTCGATCCAGTAGGGGCTGAAGACGTAGTTGCCATCGGCCTCGGTGGTCTGGAACTTGACCTGAGCAGTAGCCTCGCAAGTCTCGCTGTCGAGGACGACCTCCTCCATACCGCGGTAGCGGGGAGTGTAGTCGACCAGTGCGGCGAACAGCTTG
>mor_circ_0000041_junction_seq
ACCAGTGCGGCGAACAGCTTGGCAACAGGGAGCTCAGAGAAC
>mor_circ_0000042
GCTGTTCGCCGCACTGGTCGACTACACTCCCCGCTACCGCGGTATGGAGGAGGTCGTCCTCGACAGCGAGACTTGCGAGGCTACTGCTCAGGTCAAGTTCCAGACCACCGAGGCCGATGGCAACTACGTCTTCAGCCCCTACTGGATCGACAGTCTGTGCCACATCTCGGGCTTCATCATCAACGGAACCGACGCTGTCGACTCGCGCGAGCAG
>mor_circ_0000042_junction_seq
GCTGTCGACTCGCGCGAGCAGGCTGTTCGCCGCACTGGTCGA
>mor_circ_0000043
GCGAGACTTGCGAGGCTACTGCTCAGGTCAAGTTCCAGACCACCGAGGCCGATGGCAACTACGTCTTCAGCCCCTACTGGATCGACAGTCTGTGCCACATCTCGGGCTTCATCATCAACGGAACCGACGCTGTCGACTCGCGCGAGCAGGTCTTCATCTCCCACGGATGGGGCTCGCTCAGGTTCTCTGAGCTCCCTGTTGCCTCCAAGAAGTACCGCAGCTACATCCGCATGCAGCCCATCAAGGGTAACAAG
>mor_circ_0000043_junction_seq
CAGCCCATCAAGGGTAACAAGGCGAGACTTGCGAGGCTACTG
>mor_circ_0000044
AACCTGAGCGAGCCCCATCCGTGGGAGATGAAGACCTGCTCGCGCGAGTCGACAGCGTCGGTTCCGTTGATGATGAAGCCCGAGATGTGGCACAGACTGTCGATCCAGTAGGGGCTGAAGACGTAGTTGCCATCGGCCTCGGTGGTCTGGAACTTGACCTGAGCAG
>mor_circ_0000044_junction_seq
TCTGGAACTTGACCTGAGCAGAACCTGAGCGAGCCCCATCCG
>mor_circ_0000045
GTCTGTGCCACATCTCGGGCTTCATCATCAACGGAACCGACGCTGTCGACTCGCGCGAGCAGGTCTTCATCTCCCACGGATGGGGCTCGCTCAGGTTCTCTGAGCTCCCTGTTGCCTCCAAGAAGTACCGCAGCTACATCCGCATGCAGCCCATCAAGGGTAACAAGGTCTACGCTGGTGACGTCTACGTCTTTGACGGCGAGAAGATCATCGGCGTGTGCGGTGACCTGAAGTTCCAGGCCATCCCCCGCAAGGTCCTCAACATGATGCTGCCCCCGC
>mor_circ_0000045_junction_seq
TCAACATGATGCTGCCCCCGCGTCTGTGCCACATCTCGGGCT
>mor_circ_0000046
GGTCTTCATCTCCCACGGATGGGGCTCGCTCAGGTTCTCTGAGCTCCCTGTTGCCTCCAAGAAGTACCGCAGCTACATCCGCATGCAGCCCATCAAGGGTAACAAGGTCTACGCTGGTGACGTCTACGTCTTTGACGGCGAGAAGATCATCGGCGTGTGCGGTGACCTGAAGTTCCAGGCCATCCCCCGCAAGGTCCTCAACATGATGCTGCCCCCGCGTGGAGCTGCTGCCATTGCCGCCCCCGCCCGCGCTGCTCCTGCTCCCGCTGCCAAGCCGGCTGCCAAGGAGAAGAAGACCTCCTCCACCAAGGAGAAGAGCAAGAGCGTGACCCCCAAGAACATCGGCAAGGTCAACCAGAAGCTCGCCTCGGTCGTCACGCAGGTGCTCGACATCCTCGC…
>mor_circ_0000046_junction_seq
GCCACCGAGATGGGCATGGACGGTCTTCATCTCCCACGGATG
>mor_circ_0000047
TAAGCGACATCAGCGAATCGACACCCAGATCGGTGAAGGCAATGTTGTCAGCAAGCTCGTCGTGGCTGACACCAACCTCCTTGGCGAGGATGTCGAGCACCTGCGTGACGACCGAGGCGAGCTTCTGGTTGACCTTGCCGATGTTCTTGGGGGTCACGCTCTTGCTCTTCTCCTTGGTGGAGGAGGTCTTCTTCTCCTTGGCAGCCGGCTTGGCAGCGGGAGCAGGAGCAGCGCGGGCGGGGGCGGCAATGGCAGCAGCTCCACGCGGGGGCAGCATCATGTTGAGGACCTTGCGGGGGATGGCCTGGAACTTCAGGTCACCGCACACGCCGATGATCTTCTCGCCGTCAAAGACGTAGACGTCACCAGCGTAGACCTTGTTACCCTTGATGGGCTGCA…
>mor_circ_0000047_junction_seq
TGCATGCGGATGTAGCTGCGGTAAGCGACATCAGCGAATCGA
>mor_circ_0000048
CAGGAGCAGCGCGGGCGGGGGCGGCAATGGCAGCAGCTCCACGCGGGGGCAGCATCATGTTGAGGACCTTGCGGGGGATGGCCTGGAACTTCAGGTCACCGCACACGCCGATGATCTTCTCGCCGTCAAAGACGTAGACGTCACCAGCGTAGACCTTGTTACCCTTGATGGGCTGCATGCGGATG
>mor_circ_0000048_junction_seq
TTGATGGGCTGCATGCGGATGCAGGAGCAGCGCGGGCGGGGG
>mor_circ_0000049
TAGCAGTAGCCTTGCCGTCCATCTTCTCACCCTTGACCGAGGCAGTATCGCTCTCGTCAGCAGGGGTGGTGACGTCCGACTCGGAGTCCATGTCACCCGAGACGGAAGAGCTGCTGCTGGAGCTGTCCTCCATGGCGCCGCCGGGGCCCTCGAACTGAGCAAGGAAGGCCTTGAAAGCACCAATGGTAGGGTGGTCGACAAAGGCGTGCGAGTCGATGCTCAGGTCCATGTCCTCACGAATGCGACCACTGACAGTAAGCGACATCAGCGAATCGACACCCAGATCGGTGAAGGCAATGTTGTCAGCAAGCTCGTCGTGGCTGACACCAACCTCCTTGGCGAGGATGTCGAGCACCTGCGTGACGACCGAGGCGAGCTTCTGGTTGACCTTGCCGATGT…
>mor_circ_0000049_junction_seq
ATCTTCTCGCCGTCAAAGACGTAGCAGTAGCCTTGCCGTCCA
>mor_circ_0000050
GGTGGTCGACAAAGGCGTGCGAGTCGATGCTCAGGTCCATGTCCTCACGAATGCGACCACTGACAGTAAGCGACATCAGCGAATCGACACCCAGATCGGTGAAGGCAATGTTGTCAGCAAGCTCGTCGTGGCTGACACCAACCTCCTTGGCGAGGATGTCGAGCACCTGCGTGACGACCGAGGCGAGCTTCTGGTTGACCTTGCCGATG
>mor_circ_0000050_junction_seq
TTCTGGTTGACCTTGCCGATGGGTGGTCGACAAAGGCGTGCG
>mor_circ_0000051
TAGCAGTAGCCTTGCCGTCCATCTTCTCACCCTTGACCGAGGCAGTATCGCTCTCGTCAGCAGGGGTGGTGACGTCCGACTCGGAGTCCATGTCACCCGAGACGGAAGAGCTGCTGCTGGAGCTGTCCTCCATGGCGCCGCCGGGGCCCTCGAACTGAGCAAGGAAGGCCTTGAAAGCACCAATGGTAGGGTGGTCGACAAAGGCGTGCGAGTCGATGCTCAGG
>mor_circ_0000051_junction_seq
GCGTGCGAGTCGATGCTCAGGTAGCAGTAGCCTTGCCGTCCA
>mor_circ_0000052
GATCATCGCCGCCCCCGACTTGGCCAGCTTGGGTATGGACTCGCTCATGAGTCTTCAGATCCTGGGCACCCTCAGGGAGAAGACTGGCATGGATGTCCCCTCGGACCTCTTTGTCTCCAACCCTTCGCTGAAGGACGTCGAGCGTGCTCTGGGCATCGTCCCGGCTGCCCCAAAGCGCCCTGCCGCTCAGGCTGCCCCCGCCAAGTCCAAGGCTTCCAA
>mor_circ_0000052_junction_seq
CGCCAAGTCCAAGGCTTCCAAGATCATCGCCGCCCCCGACTT
>mor_circ_0000053
GTACTCGTCCCAGCGGTTGGGGCCAAAGTCGACCCTGTTGTCGAGGAGGAAGAGGGCGTGTCCCGAGGGGTAAGGGTCAGGCCTGGGGTCGGTGGGAAGGTGGCAGACACCATCCTCGCACCAGATGGCCATGACCTTGGGGCACTTGTCCTTGGGGATCGGCTCGGCTGTG
>mor_circ_0000053_junction_seq
TTGGGGATCGGCTCGGCTGTGGTACTCGTCCCAGCGGTTGGG
>mor_circ_0000054
GGGCGTGGTTGGGGATGCCAGTCATGACGGCGGCGATGGACGACGTCAGGATGATGCGGCCGCCGCGGCGGCAGTGCTTGAGACCCTGCTGGGCGACAAAGAATTGGCCCCTGGTGTTGAGGTTGAAGACCTTGTCGAACAGCTCCTGCGTCACCTCGAGCTCGTCGCACCAGACCTCCATGCCGCTGTTGGACATGACAAA
>mor_circ_0000054_junction_seq
GCCGCTGTTGGACATGACAAAGGGCGTGGTTGGGGATGCCAG
>mor_circ_0000055
GGGTCAGCAGGTTGACAGTTTGGTTGATGTTCACCCGGGGCACGAATCGAATACCACCGTATCAGCGAGCAAGAAGGAGAAGAAGAAGCAGAAGACAAGGAGAAAACAGAAGAAGCAATGAAAATGATCCTTGTTCCGATTGGTTTGAGCCGCCTTGCATGTAGGATACGAACCGTTTGTGATACGCGACATACAACCCACATACAGTACGATGCACACACAAGAAAAAAACAAACAAAAGCCGGGGGCTGACTGAAGGATTCCACACACATAACAAAAAAAAACCAGAATAGGAAAAAACGCATATA
>mor_circ_0000055_junction_seq
GAATAGGAAAAAACGCATATAGGGTCAGCAGGTTGACAGTTT
>mor_circ_0000056
TGATCTGCGGTGCGCGTGAATTTTCCGTCGTAACTTTACGCTTGGAAACGGCGTAGGAGACAGACACGCCACGCGACTTGAGCAGCGCAATCAAGCAAAGATGGCGTCGCCCGTAGCAGATTTGGAGGCGAGCCTCATGGCCATGCAGGCCCTCAAACCGCCTGGAGTATCTGGCTCAAAGATCAAAGAGATCACGGCGCTGTGCGTCGGAAACGTCAAGG
>mor_circ_0000056_junction_seq
TGTGCGTCGGAAACGTCAAGGTGATCTGCGGTGCGCGTGAAT
>mor_circ_0000057
GAGCGGTATTATCGTAATCGTCGCCATCGTATAATTTTGGATCAGTGATCTGCGGTGCGCGTGAATTTTCCGTCGTAACTTTACGCTTGGAAACGGCGTAGGAGACAGACACGCCACGCGACTTGAGCAGCGCAATCAAGCAAAGATGGCGTCGCCCGTAGCAGATTTGGAGGCGAGCCTCATGGCCATGCAGGCCCTCAAACCGCCTGGAGTATCTGGCTCAAAGATCAAAGAGATCACGGCGCTGTGCGTCGGAAACGTCAAGG
>mor_circ_0000057_junction_seq
TGTGCGTCGGAAACGTCAAGGGAGCGGTATTATCGTAATCGT
>mor_circ_0000058
AAAATCATTCTCCTCCCCCGACAAACGACATCCACTCGTCGCGAAAACGTCGTAACGTAGGAGCGGTATTATCGTAATCGTCGCCATCGTATAATTTTGGATCAGTGATCTGCGGTGCGCGTGAATTTTCCGTCGTAACTTTACGCTTGGAAACGGCGTAGGAGACAGACACGCCACGCGACTTGAGCAGCGCAATCAAGCAAAGATGGCGTCGCCCGTAGCAGATTTGGAGGCGAGCCTCATGGCCATGCAGGCCCTCAAACCGCCTGGAGTATCTGGCTCAAAGATCAAAGAGATCACGGCGCTGTGCGTCGGAAACGTCAAGG
>mor_circ_0000058_junction_seq
TGTGCGTCGGAAACGTCAAGGAAAATCATTCTCCTCCCCCGA
>mor_circ_0000059
GCCTGCGTTTTCTGATACCATTTCTTTTACTACTGTGCCGGTATAGTCGAGATCATTCACCATGGCCTCTGCTATGCGCCTCAGCTCTGCCTTCAGGGCCACTGCCCGCGCTCCTGCGTTCACTGCCCGCAGGACTGCTTTCAACGGCATGCGATGCTACTCCGCCAAGACTCAG
>mor_circ_0000059_junction_seq
TGCTACTCCGCCAAGACTCAGGCCTGCGTTTTCTGATACCAT
>mor_circ_0000060
GGTTCGCGCCCTGTCCGCCGAGTGGGCTGCCCGTTCCGACCTTCCCAAGTTCGTCGAGGAGCTCATCGACCGCTGCCCCAACGACCTGCACCCCATGGCTCAGTTCTCGATGGCCATCACTGCCCTCGAGCAGACCTCTTCCTTTGCCAAGGCCTATGCCAAGGGTATTAACAAGAAGGAGTACTGGGGATACACCTTTGAGGACTCTATGGACTTGATTGCTAAGCTGCCCACCATCGCTGCCCGCATCTACCAGAACGTCTTCAAGGGTGGCAAG
>mor_circ_0000060_junction_seq
AACGTCTTCAAGGGTGGCAAGGGTTCGCGCCCTGTCCGCCGA
>mor_circ_0000061
GTTCGTCGAGGAGCTCATCGACCGCTGCCCCAACGACCTGCACCCCATGGCTCAGTTCTCGATGGCCATCACTGCCCTCGAGCAGACCTCTTCCTTTGCCAAGGCCTATGCCAAGGGTATTAACAAGAAGGAGTACTGGGGATACACCTTTGAGGACTCTATGGACTTGATTGCTAAGCTGCCCACCATCGCTGCCCGCATCTACCAGAACGTCTTCAAGGGTGGCAAG
>mor_circ_0000061_junction_seq
AACGTCTTCAAGGGTGGCAAGGTTCGTCGAGGAGCTCATCGA
>mor_circ_0000062
GGAGCTCATCGACCGCTGCCCCAACGACCTGCACCCCATGGCTCAGTTCTCGATGGCCATCACTGCCCTCGAGCAGACCTCTTCCTTTGCCAAGGCCTATGCCAAGGGTATTAACAAGAAGGAGTACTGGGGATACACCTTTGAGGACTCTATGGACTTGATTGCTAAGCTGCCCACCATCGCTGCCCGCATCTACCAGAACGTCTTCAAGGGTGGCAAG
>mor_circ_0000062_junction_seq
AACGTCTTCAAGGGTGGCAAGGGAGCTCATCGACCGCTGCCC
>mor_circ_0000063
GACCTCTTCCTTTGCCAAGGCCTATGCCAAGGGTATTAACAAGAAGGAGTACTGGGGATACACCTTTGAGGACTCTATGGACTTGATTGCTAAGCTGCCCACCATCGCTGCCCGCATCTACCAGAACGTCTTCAAGGGTGGCAAG
>mor_circ_0000063_junction_seq
AACGTCTTCAAGGGTGGCAAGGACCTCTTCCTTTGCCAAGGC
>mor_circ_0000064
AGCCGACAAGGTGGGTGGTGTGGGCGCTGACGTTGCCACCCTCGTGGTCGGTGTGGATGGTCAGGTAGAGACGGAGCAGCTCAACGAAGTCGGAGTTGTTGCCGAAACCGAGCTGGTTGGCGAAGTTGAACGAGTAGTCCTTGTCCTTCTGGACAGGGGCGACCTTGCCACCCTTGAAGACGTTCTGGTAGATGCGGGCAGCGATGGTGGGCAGCTTAGCAATCAAGTCCATAGAG
>mor_circ_0000064_junction_seq
TTAGCAATCAAGTCCATAGAGAGCCGACAAGGTGGGTGGTGT
>mor_circ_0000065
GGTCGCCCCTGTCCAGAAGGACAAGGACTACTCGTTCAACTTCGCCAACCAGCTCGGTTTCGGCAACAACTCCGACTTCGTTGAGCTGCTCCGTCTCTACCTGACCATCCACACCGACCACGAGGGTGGCAACGTCAGCGCCCACACCACCCACCTTGTCGGCTCTGCCCTCAGCTCGCCCTTCCTTTCGCTTGCTGCTGGCATGAACGGACTGGCTGGTCCTCTGCACG
>mor_circ_0000065_junction_seq
GACTGGCTGGTCCTCTGCACGGGTCGCCCCTGTCCAGAAGGA
>mor_circ_0000066
GGACAAGGACTACTCGTTCAACTTCGCCAACCAGCTCGGTTTCGGCAACAACTCCGACTTCGTTGAGCTGCTCCGTCTCTACCTGACCATCCACACCGACCACGAGGGTGGCAACGTCAGCGCCCACACCACCCACCTTGTCGGCTCTGCCCTCAGCTCGCCCTTCCTTTCGCTTGCTGCTGGCATGAACGGACTGGCTGGTCCTCTGCACGGTCTGGCTAACCAGGAG
>mor_circ_0000066_junction_seq
CACGGTCTGGCTAACCAGGAGGGACAAGGACTACTCGTTCAA
>mor_circ_0000067
GGACTACTCGTTCAACTTCGCCAACCAGCTCGGTTTCGGCAACAACTCCGACTTCGTTGAGCTGCTCCGTCTCTACCTGACCATCCACACCGACCACGAGGGTGGCAACGTCAGCGCCCACACCACCCACCTTGTCGGCTCTGCCCTCAGCTCGCCCTTCCTTTCGCTTGCTGCTGGCATGAACGGACTGGCTGGTCCTCTGCACG
>mor_circ_0000067_junction_seq
GACTGGCTGGTCCTCTGCACGGGACTACTCGTTCAACTTCGC
>mor_circ_0000068
AGGACCAGCCAGTCCGTTCATGCCAGCAGCAAGCGAAAGGAAGGGCGAGCTGAGGGCAGAGCCGACAAGGTGGGTGGTGTGGGCGCTGACGTTGCCACCCTCGTGGTCGGTGTGGATGGTCAGGTAGAGACGGAGCAGCTCAACGAAGTCGGAGTTGTTGCCGAAACCGAGCTGGTTGGCGAAG
>mor_circ_0000068_junction_seq
AAACCGAGCTGGTTGGCGAAGAGGACCAGCCAGTCCGTTCAT
>mor_circ_0000069
CACCTCCTGGTTAGCCAGACCGTGCAGAGGACCAGCCAGTCCGTTCATGCCAGCAGCAAGCGAAAGGAAGGGCGAGCTGAGGGCAGAGCCGACAAGGTGGGTGGTGTGGGCGCTGACGTTGCCACCCTCGTGGTCGGTGTGGATGGTCAGGTAGAGACGGAGCAGCTCAACGAAGTCGGAGTTGTTGCCGAAACCGAGCTGG
>mor_circ_0000069_junction_seq
TTGTTGCCGAAACCGAGCTGGCACCTCCTGGTTAGCCAGACC
>mor_circ_0000070
GTCGTCGCCAACGGACTTCTTCATCTCGGTAAGCCAGTTCAGCACCTCCTGGTTAGCCAGACCGTGCAGAGGACCAGCCAGTCCGTTCATGCCAGCAGCAAGCGAAAGGAAGGGCGAGCTGAGGGCAGAGCCGACAAGGTGGGTGGTGTGGGCGCTGACG
>mor_circ_0000070_junction_seq
TGGGTGGTGTGGGCGCTGACGGTCGTCGCCAACGGACTTCTT
>mor_circ_0000071
CCGTCACCGTTTAGGCCGCAGTCTTCTTGGCAATCTCGATCCACTTCTCAGTCGAGAACGACTTGGGCCTATATAGCTGTTAGTGCATGCTTGGGACAAAACATCCGGGTGTTCGTCAAATATGGCCTTCAAGACATACCTCTCAATGGGGGCACCGACGGCGCGGTCAATGATGAGCTGGGGCAGGACACCAATGGCACGCGAAACACCGAAGAGGACAG
>mor_circ_0000071_junction_seq
GCGAAACACCGAAGAGGACAGCCGTCACCGTTTAGGCCGCAG
>mor_circ_0000072
CTTGAGGTCTCGGACAACCAAGATCAGTTCGGATCAACCATCCCTTTCGCAGCCGCGAGGAGTTACGAAGTATGTCCGGGAATTGAACGGCCGCCAACTATACGTTCTCCGATTGGCTAATCGCCAGGCACGCAAGGGTAAGCTGCCCAATAGGAGAGCTCCGAGGACAATGGGTGTCAGCTAGGGATAGAGGTACTTACCGAGG
>mor_circ_0000072_junction_seq
GGATAGAGGTACTTACCGAGGCTTGAGGTCTCGGACAACCAA
>mor_circ_0000073
GATTCTCGCATCCTCCCTCGGTGGTGGCTTGAGCGCATGGAACCAGCCCATCGAGGTCATCCGTGTGGAGATGCAGAGCAAGAAGGACGACCCCAACCGACCCAAGAAGATGACTGTTGGCAACACCTTCAAGTACATCTACCAGACCAACGGTATCAAGGGTCTTTACCGTGGCGTCGCACCTCGTATTGGTCTTGGTGTCTGGCAAACCGTCTGCATG
>mor_circ_0000073_junction_seq
GTCTGGCAAACCGTCTGCATGGATTCTCGCATCCTCCCTCGG
>mor_circ_0000074
GCACCAACCAAGGCATCCTGATCGACACGACGCCGCTGCCCGAGAGCATCCCCAAGGTCAAGGAGCTGGGCGCGAGTTCGGCACCTCTTCTGTCGGCGTCATTCTTCATCGGCGCCCGCTGCCGCGATTACAACGATGACTACATGCAGTGCAAGACCGAGAACTCGGGCAACGGCGAGGCCGCATGTCTAAAGGAGGGACGCCGCGTCACACGCTGCGCCCGCAGCGTGGTCGAGGACATCAATAAGAGCTGCCTCGAGGAGTTCCGCAAGCACTGGCAGTGCCTCGACAACAACAACCACCAGCTGTGGCAGTGCCGACCGGCCGAGTGGAAGCTGAACAAGTGTGTCTATGAGAACCTG
>mor_circ_0000074_junction_seq
AAGTGTGTCTATGAGAACCTGGCACCAACCAAGGCATCCTGA
>mor_circ_0000075
AATGTTCCCTAGGTTGTCTTCACAATCCGATTTGTCGAGAAGACGAGAGGAAAGGACGCGCACGCACAGAGTCTATAGGGTGAGAAATCTTGTTAGTTTAGGTTCGGCCTTGTGATCCTCATGATATCACATGTGGCTCAATGTCTGAAGAGTGGAAGATTGGGGTTGTCTGAGTTGCATTGAATATTTCCCCAGAATCAAAACTAGGATGGGCGCAAACGCCCAGGTCGATGCAAAGGCGGGGAAGACCCAGGGAGAACCCAAAGATGAGGAGACAGTAGAATGTGAAGGCATCAAATTCATGTGCCGCCAGATCAGTAGCGGGAAGGTTACTGTCTGTAGCGCGCGCATGGGGAATTGGGGAAGGATCGAAGTGTGCTAGAGGAAAGAATTGACTAA…
>mor_circ_0000075_junction_seq
CTTTGTCGGTAACGTGTGTGGAATGTTCCCTAGGTTGTCTTC
>mor_circ_0000076
TGTAGAATGTTCCCTAGGTTGTCTTCACAATCCGATTTGTCGAGAAGACGAGAGGAAAGGACGCGCACGCACAGAGTCTATAGGGTGAGAAATCTTGTTAGTTTAGGTTCGGCCTTGTGATCCTCATGATATCACATGTGGCTCAATGTCTGAAGAGTGGAAGATTGGGGTTGTCTGAGTTGCATTGAATATTTCCCCAGAATCAAAACTAGGATGGGCGCAAACGCCCAGGTCGATGCAAAGGCGGGGAAGACCCAGGGAGAACCCAAAGATGAGGAGACAGTAGAATGTGAAGGCATCAAATTCATGTGCCGCCAGATCAGTAGCGGGAAGGTTACTGTCTGTAGCGCGCGCATGGGGAATTGGGGAAGGATCGAAGTGTGCTAGAGGAAAGAATTG…
>mor_circ_0000076_junction_seq
TGCCTTTGTCGGTAACGTGTGTGTAGAATGTTCCCTAGGTTG
>mor_circ_0000077
TGTAGAATGTTCCCTAGGTTGTCTTCACAATCCGATTTGTCGAGAAGACGAGAGGAAAGGACGCGCACGCACAGAGTCTATAGGGTGAGAAATCTTGTTAGTTTAGGTTCGGCCTTGTGATCCTCATGATATCACATGTGGCTCAATGTCTGAAGAGTGGAAGATTGGGGTTGTCTGAGTTGCATTGAATATTTCCCCAGAATCAAAACTAGGATGGGCGCAAACGCCCAGGTCGATGCAAAGGCGGGGAAGACCCAGGGAGAACCCAAAGATGAGGAGACAGTAGAATGTGAAGGCATCAAATTCATGTGCCGCCAGATCAGTAGCGGGAAGGTTACTGTCTGTAGCGCGCGCATGGGGAATTGGGGAAGGATCGAAGTGTGCTAGAGGAAAGAATTG…
>mor_circ_0000077_junction_seq
AATGCCTTTGTCGGTAACGTGTGTAGAATGTTCCCTAGGTTG
>mor_circ_0000078
GACTCTGTGCGTGCGCGTCCTTTCCTCTCGTCTTCTCGACAAATCGGATTGTGAAGACAACCTAGGGAACATTCTACACTCTTGGGGCCTATATTCGACCTACAATAATCAACTTATACCTTCCTTAATTACCATTCACTCAACGGCAGTGAGCCGAGCTCCCTGCATTCACTAACAGCCGCGATGGCTGATTCTACTCAACCCACGGGCGCTGGGCCCGCGATCAACACCCCGATCGAGTCTGGAAAGTTTGACGAGAAGGAGGGTTTGGCCCACAACCCGGCCGCCAAGCCCAAGGTGGCCGATGAGGAGGAGGAAGATGAGGACATTGACGCCCTCATCGAGGACCTCGAGTCGGTCGATGGACACGGTGACCTCGAGGAGGAAGAGGAGGAAGCC…
>mor_circ_0000078_junction_seq
GCCGCCCGTGTTATCCCAGAGGACTCTGTGCGTGCGCGTCCT
>mor_circ_0000079
GACTCTGTGCGTGCGCGTCCTTTCCTCTCGTCTTCTCGACAAATCGGATTGTGAAGACAACCTAGGGAACATTCTACACTCTTGGGGCCTATATTCGACCTACAATAATCAACTTATACCTTCCTTAATTACCATTCACTCAACGGCAGTGAGCCGAGCTCCCTGCATTCACTAACAGCCGCGATGGCTGATTCTACTCAACCCACGGGCGCTGGGCCCGCGATCAACACCCCGATCGAGTCTGGAAAGTTTGACGAGAAGGAGGGTTTGGCCCACAACCCGGCCGCCAAGCCCAAGGTGGCCGATGAGGAGGAGGAAGATGAGGACATTGACGCCCTCATCGAGGACCTCGAGTCGGTCGATGGACACGGTGACCTCGAGGAGGAAGAGGAGGAAGCC…
>mor_circ_0000079_junction_seq
CCCGTCCAGTTCGTCATGGAGGACTCTGTGCGTGCGCGTCCT
>mor_circ_0000080
GTCTGGAAAGTTTGACGAGAAGGAGGGTTTGGCCCACAACCCGGCCGCCAAGCCCAAGGTGGCCGATGAGGAGGAGGAAGATGAGGACATTGACGCCCTCATCGAGGACCTCGAGTCGGTCGATGGACACGGTGACCTCGAGGAGGAAGAGGAGGAAGCCGGTCCCGGTGCCGCCCGTGTTATCCCAGAG
>mor_circ_0000080_junction_seq
GCCGCCCGTGTTATCCCAGAGGTCTGGAAAGTTTGACGAGAA
>mor_circ_0000081
GGAGGGTTTGGCCCACAACCCGGCCGCCAAGCCCAAGGTGGCCGATGAGGAGGAGGAAGATGAGGACATTGACGCCCTCATCGAGGACCTCGAGTCGGTCGATGGACACGGTGACCTCGAGGAGGAAGAGGAGGAAGCCGGTCCCGGTGCCGCCCGTGTTATCCCAGAGGGTGAGAAATAACCGCCATATCATCCCATGCTGAAGATTCATGTCATTTGGTGGAGAAACTCGGGACTTCGGATGGACAGTCAATTCAATTGGCACTCCAACGGTCTTCGGGCCTACTGTGCCGAGAACTGAAAAGCTAACTTTTTGCCAAGGACCTGCTCCAAACCTCGACTCGCACCGGTCTCACCGAGCAGGAAGTGCAGGCTCGCCGCCGCAA
>mor_circ_0000081_junction_seq
AGTGCAGGCTCGCCGCCGCAAGGAGGGTTTGGCCCACAACCC
>mor_circ_0000082
GGACCTGCTCCAAACCTCGACTCGCACCGGTCTCACCGAGCAGGAAGTGCAGGCTCGCCGCCGCAAGTATGGTCTTAACCGTGAGTTACACTCCCAATACCAACAGCGCGACTCAAAATGAAGTATGCTGACTCGCAGTGCAGAAATGAAGGAGGAGAAGGAGAATCTGATCATGAAGTTCCTTGGGTACTTCATTGGTCCCGTCCAGTTCGTCATGGAG
>mor_circ_0000082_junction_seq
CCCGTCCAGTTCGTCATGGAGGGACCTGCTCCAAACCTCGAC
>mor_circ_0000083
GGCCGGTTCCATTGTCGACGAGCTGAAGAAGACTCTGGCTCTCAAGGCTGTCGTCCTCCGTGACGGTCAGCTCAAGGAGGTCGAGGCCCCCGAGGTCGTTCCCGGTGACATTCTTCAGGTTGAGGAGGGTACCATCATTCCCGCCGACGGTCGCATTGTCACCGACGATGCCTACCTCCAG
>mor_circ_0000083_junction_seq
ACCGACGATGCCTACCTCCAGGGCCGGTTCCATTGTCGACGA
>mor_circ_0000084
GCTGAAGAAGACTCTGGCTCTCAAGGCTGTCGTCCTCCGTGACGGTCAGCTCAAGGAGGTCGAGGCCCCCGAGGTCGTTCCCGGTGACATTCTTCAGGTTGAGGAGGGTACCATCATTCCCGCCGACG
>mor_circ_0000084_junction_seq
GTACCATCATTCCCGCCGACGGCTGAAGAAGACTCTGGCTCT
>mor_circ_0000085
GCTGAAGAAGACTCTGGCTCTCAAGGCTGTCGTCCTCCGTGACGGTCAGCTCAAGGAGGTCGAGGCCCCCGAGGTCGTTCCCGGTGACATTCTTCAGGTTGAGGAGGGTACCATCATTCCCGCCGACGGTCGCATTGTCACCGACGATGCCTACCTCCAG
>mor_circ_0000085_junction_seq
ACCGACGATGCCTACCTCCAGGCTGAAGAAGACTCTGGCTCT
>mor_circ_0000086
GGCTGTCGTCCTCCGTGACGGTCAGCTCAAGGAGGTCGAGGCCCCCGAGGTCGTTCCCGGTGACATTCTTCAGGTTGAGGAGGGTACCATCATTCCCGCCGACGGTCGCATTGTCACCGACGATGCCTACCTCCAGGTTGATCAGTCTGCCATCACTGGCGAGTCTCTTGCT
>mor_circ_0000086_junction_seq
ATCACTGGCGAGTCTCTTGCTGGCTGTCGTCCTCCGTGACGG
>mor_circ_0000087
GGTCGTTCCCGGTGACATTCTTCAGGTTGAGGAGGGTACCATCATTCCCGCCGACGGTCGCATTGTCACCGACGATGCCTACCTCCAGGTTGATCAGTCTGCCATCACTGGCGAGTCTCTTGCTGTCGACAAGCACAAGGGCGACCAGTGCTACGCTTCTTCGGCCGTCAAGCGTGGTGAGGCTTTCGTCGTCATCACCGCCACCGGTGACAGCACCTTCGTCG
>mor_circ_0000087_junction_seq
CCGGTGACAGCACCTTCGTCGGGTCGTTCCCGGTGACATTCT
>mor_circ_0000088
GGTTGAGGAGGGTACCATCATTCCCGCCGACGGTCGCATTGTCACCGACGATGCCTACCTCCAGGTTGATCAGTCTGCCATCACTGGCGAGTCTCTTGCTGTCGACAAGCACAAGGGCGACCAGTGCTACGCTTCTTCGGCCGTCAAGCGTGGTGAGGCTTTCGTCGTCATCACCGCCACCGGTGACAGCACCTTCGTCGGTCGCGCCGCTGCCCTCGTCAACGCTGCTTCCGCCGGTACTGGTCACTTCACTGAGGTGCTTAACGGCATCGGCACA
>mor_circ_0000088_junction_seq
GTGCTTAACGGCATCGGCACAGGTTGAGGAGGGTACCATCAT
>mor_circ_0000089
AACTGTGCCGATGCCGTTAAGCACCTCAGTGAAGTGACCAGTACCGGCGGAAGCAGCGTTGACGAGGGCAGCGGCGCGACCGACGAAGGTGCTGTCACCGGTGGCGGTGATGACGACGAAAGCCTCACCACGCTTGACGGCCGAAGAAGCGTAGCACTGGTCGCCCTTGTGCTTGTCGACAGCAAGAGACTCGCCAGTGATGGCAGACTGATCAACCTGGAGGTAGGCATCGTCGGTGACAATGCGACCG
>mor_circ_0000089_junction_seq
TCGTCGGTGACAATGCGACCGAACTGTGCCGATGCCGTTAAG
>mor_circ_0000090
GCATTGTCCAGATCCTTGAGTTCACCCTGGCCATCACCATCATTGGTGTGCCCGTTGGTCTCCCCGCTGTCGTCACCACAACCATGGCCGTCGGTGCCGCCTACCTCGCCAAGAAGAAGGCTATCGTTCAGAAGCTCAGCGCCATCGAGTCCCTTGCTGGTGTCGAGATTCTCTGCTCTGACAAGACCGGTACTCTGACCAAGAACAAGCTCTCGCTCTCTGAGCCCTACACTGTCGCCGGTGTCGAGCCCGAAGACCTCATGCTTACTGCCTGTCTCGCTGCCTCGCGCAAGAAGAAGGGAATGGACGCCATCGACAAGGCTTTCCTGAAGTCCCTCAAGTACTACCCCCGCGCCAAGGCCGCCCTGTCCAAGTACAAGGTCCTTGAGTTCCATCCCT…
>mor_circ_0000090_junction_seq
AGGTTGCCGAGTTCGCTACCCGCATTGTCCAGATCCTTGAGT
>mor_circ_0000091
GGACTTCAGGAAAGCCTTGTCGATGGCGTCCATTCCCTTCTTCTTGCGCGAGGCAGCGAGACAGGCAGTAAGCATGAGGTCTTCGGGCTCGACACCGGCGACAGTGTAGGGCTCAGAGAGCGAGAGCTTGTTCTTGGTCAGAGTACCGGTCTTGTCAGAGCAGAGAATCTCGACACCAGCAAGGGACTCGATGGCGCTGAGCTTCTGAACGATAGCCTTCTTCTTGGCGAGGTAGGCGGCACCGACGGCCATGG
>mor_circ_0000091_junction_seq
AGGCGGCACCGACGGCCATGGGGACTTCAGGAAAGCCTTGTC
>mor_circ_0000092
GCCCTACACTGTCGCCGGTGTCGAGCCCGAAGACCTCATGCTTACTGCCTGTCTCGCTGCCTCGCGCAAGAAGAAGGGAATGGACGCCATCGACAAGGCTTTCCTGAAGTCCCTCAAGTACTACCCCCGCGCCAAGGCCGCCCTGTCCAAGTACAAGGTCCTTGAGTTCCATCCCTTCGACCCC
>mor_circ_0000092_junction_seq
GAGTTCCATCCCTTCGACCCCGCCCTACACTGTCGCCGGTGT
>mor_circ_0000093
GAAGGGAATGGACGCCATCGACAAGGCTTTCCTGAAGTCCCTCAAGTACTACCCCCGCGCCAAGGCCGCCCTGTCCAAGTACAAGGTCCTTGAGTTCCATCCCTTCGACCCCGTCTCCAAGAAGGTTACCGCCATTGTCGAGTCCCCCCAGGGTGAGATCATTACCTGCGTCAAGGGTGCTCCTCTTTTCGTTCTCAAGACC
>mor_circ_0000093_junction_seq
CCTCTTTTCGTTCTCAAGACCGAAGGGAATGGACGCCATCGA
>mor_circ_0000094
TCCTGGTCGACAGCCTCGGGGATCTCGTGGTCCTCCTCGACGGTCTTGAGAACGAAAAGAGGAGCACCCTTGACGCAGGTAATGATCTCACCCTGGGGGGACTCGACAATGGCGGTAACCTTCTTGGAGACGGGGTCGAAGGGATGGAACTCAAGGACCTTGTACTTGGACAGGGCGGCCTTGGCGCGGGGGTAGTACTTGAGGGACTTCAGGAAAGCCTTG
>mor_circ_0000094_junction_seq
AGGGACTTCAGGAAAGCCTTGTCCTGGTCGACAGCCTCGGGG
>mor_circ_0000095
GGTCCTTGAGTTCCATCCCTTCGACCCCGTCTCCAAGAAGGTTACCGCCATTGTCGAGTCCCCCCAGGGTGAGATCATTACCTGCGTCAAGGGTGCTCCTCTTTTCGTTCTCAAGACCGTCGAGGAGGACCACGAGATCCCCGAGGCTGTCGACCAGGACTACAAGAACAAGGTTGCCGAGTTCGCTACCCGTGGTTTCC
>mor_circ_0000095_junction_seq
AGTTCGCTACCCGTGGTTTCCGGTCCTTGAGTTCCATCCCTT
>mor_circ_0000096
GGTTACCGCCATTGTCGAGTCCCCCCAGGGTGAGATCATTACCTGCGTCAAGGGTGCTCCTCTTTTCGTTCTCAAGACCGTCGAGGAGGACCACGAGATCCCCGAGGCTGTCGACCAGGACTACAAGAACAAGGTTGCCGAGTTCGCTACCCGTG
>mor_circ_0000096_junction_seq
TTGCCGAGTTCGCTACCCGTGGGTTACCGCCATTGTCGAGTC
>mor_circ_0000097
GGTTACCGCCATTGTCGAGTCCCCCCAGGGTGAGATCATTACCTGCGTCAAGGGTGCTCCTCTTTTCGTTCTCAAGACCGTCGAGGAGGACCACGAGATCCCCGAGGCTGTCGACCAGGACTACAAGAACAAGGTTGCCGAGTTCGCTACCCGTGGTTTCCGTTCCCTTGGTGTTGCCC
>mor_circ_0000097_junction_seq
TCCGTTCCCTTGGTGTTGCCCGGTTACCGCCATTGTCGAGTC
>mor_circ_0000098
GGGTGCTCCTCTTTTCGTTCTCAAGACCGTCGAGGAGGACCACGAGATCCCCGAGGCTGTCGACCAGGACTACAAGAACAAGGTTGCCGAGTTCGCTACCCGTGGTTTCCGTTCCCTTGGTGTTGCCCGTAAGCGTGGCGAGGGTGCCTGGGAGATCCTTGGTATCATGCCCTGCTCCGACCCTCCCCGTCACGATACCGCCCGCACCATCAACGAGGCCAAGAACTTGGGTCTGTCCATCAAGATGCTTACCGGTGATGCCGTCGGCATCGCTCGTGAGACTTCCCGCCAGCTCGGTCTTGGTACCAACGTCTACAACGCTGAGCGCCTGGGTCTTGGTGGCGGTG
>mor_circ_0000098_junction_seq
GCCTGGGTCTTGGTGGCGGTGGGGTGCTCCTCTTTTCGTTCT
>mor_circ_0000099
GGTTGCCGAGTTCGCTACCCGTGGTTTCCGTTCCCTTGGTGTTGCCCGTAAGCGTGGCGAGGGTGCCTGGGAGATCCTTGGTATCATGCCCTGCTCCGACCCTCCCCGTCACGATACCGCCCGCACCATCAACGAGGCCAAGAACTTGGGTCTGTCCATCAAGATGCTTACCGGTGATGCCGTCGGCATCGCTCGTGAGACTTCCCGCCAGCTCGGTCTTGGTACCAACGTCTACAACGCTGAGCGCCTGGGTCTTGGTGGCGGTG
>mor_circ_0000099_junction_seq
GCCTGGGTCTTGGTGGCGGTGGGTTGCCGAGTTCGCTACCCG
>mor_circ_0000100
GGTTGCCGAGTTCGCTACCCGTGGTTTCCGTTCCCTTGGTGTTGCCCGTAAGCGTGGCGAGGGTGCCTGGGAGATCCTTGGTATCATGCCCTGCTCCGACCCTCCCCGTCACGATACCGCCCGCACCATCAACGAGGCCAAGAACTTGGGTCTGTCCATCAAGATGCTTACCGGTGATGCCGTCGGCATCGCTCGTGAGACTTCCCGCCAGCTCGGTCTTGGTACCAACGTCTACAACGCTGAGCGCCTGGGTCTTGGTGGCGGTGGTGACATGCCCGGCTCTGAG
>mor_circ_0000100_junction_seq
GGTGACATGCCCGGCTCTGAGGGTTGCCGAGTTCGCTACCCG
>mor_circ_0000101
AGCCGGGCATGTCACCACCGCCACCAAGACCCAGGCGCTCAGCGTTGTAGACGTTGGTACCAAGACCGAGCTGGCGGGAAGTCTCACGAGCGATGCCGACGGCATCACCGGTAAGCATCTTGATGGACAGACCCAAGTTCTTGGCCTCGTTGATGGTGCGGGCGGTATCGTGACGGGGAGGGTCGGAGCAGGGCATGATACCAAGGATCTCCCAGGCACCCTCGCCACGCTTACGGGCAACACCAAGGGAACGGAAACCACGGG
>mor_circ_0000101_junction_seq
CAAGGGAACGGAAACCACGGGAGCCGGGCATGTCACCACCGC
>mor_circ_0000102
CGAAACCATCCGCAGCCTCAACGAAGTCGTAAACCTCAGAGCCGGGCATGTCACCACCGCCACCAAGACCCAGGCGCTCAGCGTTGTAGACGTTGGTACCAAGACCGAGCTGGCGGGAAGTCTCACGAGCGATGCCGACGGCATCACCGGTAAGCATCTTGATGGACAGACCCAAGTTCTTGGCCTCGTTGATGGTGCGGGCGGTATCGTGACGGGGAGGGTCGGAGCAGGGCATGATACCAAGGATCTCCCAGGCACCCTCGCCACGCTTACGGGCAACACCAAGGGAACGGAAACCACGGG
>mor_circ_0000102_junction_seq
CAAGGGAACGGAAACCACGGGCGAAACCATCCGCAGCCTCAA
>mor_circ_0000103
GATCCTTGGTATCATGCCCTGCTCCGACCCTCCCCGTCACGATACCGCCCGCACCATCAACGAGGCCAAGAACTTGGGTCTGTCCATCAAGATGCTTACCGGTGATGCCGTCGGCATCGCTCGTGAGACTTCCCGCCAGCTCGGTCTTGGTACCAACGTCTACAACGCTGAGCGCCTGGGTCTTGGTGGCGGTGGTGACATGCCCGGCTCTGAGGTTTACGACTTCGTTGAGGCTGCGGATG
>mor_circ_0000103_junction_seq
ACTTCGTTGAGGCTGCGGATGGATCCTTGGTATCATGCCCTG
>mor_circ_0000104
GATCCTTGGTATCATGCCCTGCTCCGACCCTCCCCGTCACGATACCGCCCGCACCATCAACGAGGCCAAGAACTTGGGTCTGTCCATCAAGATGCTTACCGGTGATGCCGTCGGCATCGCTCGTGAGACTTCCCGCCAGCTCGGTCTTGGTACCAACGTCTACAACGCTGAGCGCCTGGGTCTTGGTGGCGGTGGTGACATGCCCGGCTCTGAGGTTTACGACTTCGTTGAGGCTGCGGATGGTTTCGCTGAGGTTTTCCCCCAGCACAAGTACAACGTCGTCGAGATCCTGCAGCAGCGTGGCTACCTGGTTGCCATGACCG
>mor_circ_0000104_junction_seq
GCTACCTGGTTGCCATGACCGGATCCTTGGTATCATGCCCTG
>mor_circ_0000105
GTAGCCACGCTGCTGCAGGATCTCGACGACGTTGTACTTGTGCTGGGGGAAAACCTCAGCGAAACCATCCGCAGCCTCAACGAAGTCGTAAACCTCAGAGCCGGGCATGTCACCACCGCCACCAAGACCCAGGCGCTCAGCGTTGTAGACGTTGGTACCAAGACCGAGCTGGCGGGAAGTCTCACGAGCGATGCCGACGGCATCACCGGTAAGCATCTTGATGGACAGACCCAAG
>mor_circ_0000105_junction_seq
ATCTTGATGGACAGACCCAAGGTAGCCACGCTGCTGCAGGAT
>mor_circ_0000106
GATGCTTACCGGTGATGCCGTCGGCATCGCTCGTGAGACTTCCCGCCAGCTCGGTCTTGGTACCAACGTCTACAACGCTGAGCGCCTGGGTCTTGGTGGCGGTGGTGACATGCCCGGCTCTGAGGTTTACGACTTCGTTGAGGCTGCGGATG
>mor_circ_0000106_junction_seq
ACTTCGTTGAGGCTGCGGATGGATGCTTACCGGTGATGCCGT
>mor_circ_0000107
GACTTCCCGCCAGCTCGGTCTTGGTACCAACGTCTACAACGCTGAGCGCCTGGGTCTTGGTGGCGGTGGTGACATGCCCGGCTCTGAGGTTTACGACTTCGTTGAGGCTGCGGATGGTTTCGCTGAG
>mor_circ_0000107_junction_seq
GCTGCGGATGGTTTCGCTGAGGACTTCCCGCCAGCTCGGTCT
>mor_circ_0000108
GTACAACGTCGTCGAGATCCTGCAGCAGCGTGGCTACCTGGTTGCCATGACCGGTGACGGTGTCAACGACGCTCCCTCGCTGAAGAAGGCTGACACTGGTATCGCTGTCGAGGGTGCCTCTGACGCCGCTCGCTCTGCCGCCGATATCGTCTTCCTTGCCCCCG
>mor_circ_0000108_junction_seq
ATATCGTCTTCCTTGCCCCCGGTACAACGTCGTCGAGATCCT
>mor_circ_0000109
GGAATAGAAGACCAGAAGGGACCGTTGGCACGGGTGATGAAGATCAGCCAGTTCTCAGTAAGGGAGATCTCAAGGAAGACGACAGCGTCGATCTGACCGTTGTTCTGAACGATACCACCGTCCTCACCGTGGACGAACATGGTGGTGATGGTAATGAAGGTACCGATGGCCAGAACGACACCGAGAAGGACGGACATACCCCAAAGCTTGGGCAGGTTCCACTTAACGGGCGACTTGGAG
>mor_circ_0000109_junction_seq
CACTTAACGGGCGACTTGGAGGGAATAGAAGACCAGAAGGGA
>mor_circ_0000110
ACGACAGCGTCGATCTGACCGTTGTTCTGAACGATACCACCGTCCTCACCGTGGACGAACATGGTGGTGATGGTAATGAAGGTACCGATGGCCAGAACGACACCGAGAAGGACGGACATACCCCAAAGCTTGGGCAGG
>mor_circ_0000110_junction_seq
ATACCCCAAAGCTTGGGCAGGACGACAGCGTCGATCTGACCG
>mor_circ_0000111
GAACTGGCTGATCTTCATCACCCGTGCCAACGGTCCCTTCTGGTCTTCTATTCCCTCGTGGCAGCTCACCGGTGCCATCTTCGTTGTCGACATCATCGCCTCTTGCTTCGCCATCTGGGGTTGGTTC
>mor_circ_0000111_junction_seq
TTCGCCATCTGGGGTTGGTTCGAACTGGCTGATCTTCATCAC
>mor_circ_0000112
GAACTGGCTGATCTTCATCACCCGTGCCAACGGTCCCTTCTGGTCTTCTATTCCCTCGTGGCAGCTCACCGGTGCCATCTTCGTTGTCGACATCATCGCCTCTTGCTTCGCCATCTGGGGTTGGTTCGTCGGCAACAAGATGACTCACATTGTCGCTGTCGTTCGTATCTGGGTCTTCTCCTTCGGTGTCTTCTGCATCATGGGTGGTCTTTACTACATTCTCCAGGACAGCCAGGGCTTTGACAACCTCATGCACGGCAA
>mor_circ_0000112_junction_seq
TGACAACCTCATGCACGGCAAGAACTGGCTGATCTTCATCAC
>mor_circ_0000113
GCTCACCGGTGCCATCTTCGTTGTCGACATCATCGCCTCTTGCTTCGCCATCTGGGGTTGGTTCGTCGGCAACAAGATGACTCACATTGTCGCTGTCGTTCGTATCTGGGTCTTCTCCTTCGGTGTCTTCTGCATCATGGGTGGTCTTTACTACATTCTCCAGGACAGCCAGGGCTTTGACAACCTCATGCACGGCAAGTCCCCTAAGGGCAACCAAAAGCAGAGGTCGCTCGAGGACTTTGGTAAGTTTCAACGTCTCCCACCTTGTTACATACGCCCACAAATTGATACTAATACACCTCTCTCACAGTTGTCTCTCTTCAGCGTGTTTCCACCCAGCACGAGAAGTCGCAATAAAT
>mor_circ_0000113_junction_seq
GCACGAGAAGTCGCAATAAATGCTCACCGGTGCCATCTTCGT
>mor_circ_0000114
TAGGTTGCAGTTGAAGCCAAAGACCACCATGCTATCGCGACATCTCGCCCCTGTATGTTCAAAGGGTCGGAGGGAGATGATGGATACAGGCAGCGGCCAACATGGGTATGTGACAGGAAAACGAAATGCCATATCTTTCCAATGAAGCCCAGCGTGTCAGACAATACTCTGAAAAAGAATGGTGAGAAAAGTCCGCCGCAACTCTAGAACATTTATTGCGACTTCTCGTGCTGGG
>mor_circ_0000114_junction_seq
ATTGCGACTTCTCGTGCTGGGTAGGTTGCAGTTGAAGCCAAA
>mor_circ_0000115
GCAGTAGGTTGCAGTTGAAGCCAAAGACCACCATGCTATCGCGACATCTCGCCCCTGTATGTTCAAAGGGTCGGAGGGAGATGATGGATACAGGCAGCGGCCAACATGGGTATGTGACAGGAAAACGAAATGCCATATCTTTCCAATGAAGCCCAGCGTGTCAGACAATACTCTGAAAAAGAATGGTGAGAAAAGTCCGCCGCAACTCTAGAACATTTATTGCGACTTCTCGTGCTGGG
>mor_circ_0000115_junction_seq
ATTGCGACTTCTCGTGCTGGGGCAGTAGGTTGCAGTTGAAGC
>mor_circ_0000116
GTTGCAGTTGAAGCCAAAGACCACCATGCTATCGCGACATCTCGCCCCTGTATGTTCAAAGGGTCGGAGGGAGATGATGGATACAGGCAGCGGCCAACATGGGTATGTGACAGGAAAACGAAATGCCATATCTTTCCAATGAAGCCCAGCGTG
>mor_circ_0000116_junction_seq
TTTCCAATGAAGCCCAGCGTGGTTGCAGTTGAAGCCAAAGAC
>mor_circ_0000117
GGCAGCGAGCTGGCAACGCAGACAAGCTCGCTGTGGTTGATGATGTATTCCGAGGTCTCAGGTCCCAGAGTCTCGTACAAGGAGACCGACCAAAGAGACTGGGAGATACAGCCAAGGTCAAACAGCTGCCACTGGGGGCAGTTGGGGGCCCAGAGTCCAACACCATACTTGTCAGCCGTGACGCCAATCCGCTTGTGCAGCTCTACTACTCCGGCGCCGATGTTCTTCCGTCGCTCGGCACCTTCGGCGTAGGTCAT
>mor_circ_0000117_junction_seq
GGCACCTTCGGCGTAGGTCATGGCAGCGAGCTGGCAACGCAG
>mor_circ_0000118
GGGGCTCCGTTAGTGTAGTGACTCCTTTCAAGGGATCAAGGGTTTTGATCTGATCTTGAGACGGGTGTCGTCATTGTTCATTGTACTAAGATATTAAAAACACCAAAAACAGCTGTGCTGGGGGGAAATATTATTTTTACTTTGGACAAATTATACTGGTGC
>mor_circ_0000118_junction_seq
TTGGACAAATTATACTGGTGCGGGGCTCCGTTAGTGTAGTGA
>mor_circ_0000119
GTTCGACGTCGATACGATGTTGTCGCCGGCGTGGGCGAGGGCCAGGATTGTCATGAACTGGGCCGCTTGGCCCGAGGCCGTGGCAACGGCAGCGACGCCACCCTCGAGCGCCGCAACTCGCTTCTCGAATACATCGACGGTCGGGTTCGCTAGGCGGCTGTAGATG
>mor_circ_0000119_junction_seq
TTCGCTAGGCGGCTGTAGATGGTTCGACGTCGATACGATGTT
>mor_circ_0000120
GGCACCTCGAGAAGAGCCCCTACGTCGCGTGGGTGTCGTACCCGGGTCTCGAGAGCCACGGCAGCCACGAGAACGCCAAGAAGTACCTCAAGCGCGGGTTCGGTGGCGTGCTCAGCGTCGGCGTCAAGGGCGGTGGCGCTGCGGGCAGCCAG
>mor_circ_0000120_junction_seq
GGTGGCGCTGCGGGCAGCCAGGGCACCTCGAGAAGAGCCCCT
>mor_circ_0000121
GGGCGAGGCGGCCAGGAGGGTCGATGTTGGTGCCGGCGTCGCGGGGTTCGAGGTCAGGGTGCTGGGGAGGAAGGATTACTTTGTCGAGAGGAGTACTTGTGAGTCTTTTTTTGTCTTGCCTTGCTACACCGTGCTGGGCTGAAGATTCCTCGGATACGACCTTATCCAATGTCTTTGATATTGGTGTTCTTATTCGAAGAGTGGAAACTAACCGCATTCCGTCTTTCCACAGTCTCTGTGTTCAGCATTCTCAAGAGCCCCATGATCCTGCTCGCGCTCGTGAGCATGGGCATCTTCCTCGGAATGCCATACCTGATAGAAAACA
>mor_circ_0000121_junction_seq
TGCCATACCTGATAGAAAACAGGGCGAGGCGGCCAGGAGGGT
>mor_circ_0000122
GCCAATGCTAAGACCAGTCATGAAAAGCCAGAAGAACCACTCAGGCTCAAAGCTCTTGTTCTGGAGACGATGGAACTTGGCCCAGCAGAACACGGTGGTAACGGTACCGCAGAGTAACATCGAATCGAGGAGGATAAACTAGTTGATACAAAACACTGGTCAGTATAGCTGTAACAGTAAGACGGGCTGGGCTGGAGTGTTGAGAGGCAATATTACCCTTGAGATGGTGGTGTAGCTGTTCTCGCAAAGAACCATCAAGGTCACCAGCCACACAGCTGGGCGCTTGAATTTGAGCTCCTTGGCGGTCAG
>mor_circ_0000122_junction_seq
TTTGAGCTCCTTGGCGGTCAGGCCAATGCTAAGACCAGTCAT
>mor_circ_0000123
GGTGACTTAACTTGTAAAGGGACGGACAATCGACAGGGGGGCCGCAAATGGTCCCGGATTCCAGAACGGAATTTTTCAGGCAAAGATAACCATCATCAAACCACATTTTGGACCCCCTGTATGGCTGGCCAAGGTCATTAAAAGCTTCCTCTCGCTGGATAGCGCTTCACCAAGTACACATGGAAGTATAACGTAGAGAAACTTCCCACGCTATCATGGCTTCCAG
>mor_circ_0000123_junction_seq
CCACGCTATCATGGCTTCCAGGGTGACTTAACTTGTAAAGGG
>mor_circ_0000124
GAGATGCTGGTGAAAGCATGTCCTCCTCCTGGACAATATGCAAGCCTTAAAACAGCCAAACGTATATGAACAACATAGCAACGACAGCAAAGAAGCCTAGCCACACCTTCCAGCCAACTCCGGTTTTCTCAGCCATCACCAACATCCTG
>mor_circ_0000124_junction_seq
TCAGCCATCACCAACATCCTGGAGATGCTGGTGAAAGCATGT
>mor_circ_0000125
GGCTTGATAGATCACTAGCGCATGGTCGTCCCAACTTTGAACCAAAAGCTTGAAAGCTTTAATGAAACGCCATCCAATCTCGTCTCATCCCGTCGTCCCAGAACGTCGACTGATTTTCGAGCTCCGTTCACTTCATAAGTCTGCACCTCGGAAAGCAAAGAACGTAGCTTGTTTACAAAGCAAGGACGGCACCGAAAAGACCAAGAAGAGCAGCAGCGCCGATAGTGGCGGCGGAGGCGCCAGAGCCGGCAGGCGTGGTGGCAGAGGGAGAGCCGCCGCTGGTGCCGCTGGGGTTCCTGCTGCCGCCGCTGGTGCTGGTGGGGGAAGCGGTGGGAGAGGCAGCAGAGGTGCCGTTGGTCTTGGGGACGCCAGTCGACATGGAGGGCATGGTGGTGCTGG…
>mor_circ_0000125_junction_seq
GTAGGGGCGGCGCTGGAGGAGGGCTTGATAGATCACTAGCGC
>mor_circ_0000126
TCTTCTATGATCTTTTTTTGCGTTGACCATGACGTCGGTTTCAAACGGATGTGCAGCTGCCATGCTACTCTACCTGCGTAGAAGCTCCACTTCGGCGCATGCTTGTGAATGAAAATATTATCATTGGGCCAGGAAAACACGAGGCTCCCTGCACACTAGTACAGCCAGCCCAGCGATCCTGGTATAGGCGCGTGGG
>mor_circ_0000126_junction_seq
ATCCTGGTATAGGCGCGTGGGTCTTCTATGATCTTTTTTTGC
>mor_circ_0000127
GAACCCCAGCGGCACCAGCGGCGGCTCTCCCTCTGCCACCACGCCTGCCGGCTCTGGCGCCTCCGCCGCCACTATCGGCGCTGCTGCTCTTCTTGGTCTTTTCGGTGCCGTCCTTGCTTTGTAAACAAGCTACGTTCTTTGCTTTCCGAGG
>mor_circ_0000127_junction_seq
TACGTTCTTTGCTTTCCGAGGGAACCCCAGCGGCACCAGCGG
>mor_circ_0000128
GCGGTGGGAGAGGCAGCAGAGGTGCCGTTGGTCTTGGGGACGCCAGTCGACATGGAGGGCATGGTGGTGCTGGCCGAGGCCGAAGAGTTGCCGGCGTGGGTGGTGGTAGGGGCGGCGCTGGAGGAGGTAGGAACAGCGGTGGGGACGTTCTTGCACAGGGCCTCGCCGTTGGTGGCAGCCTTGGAGAGGTCGCCAGGGTCGGTGCACTTGGCGAGCAGGCAAGGA
>mor_circ_0000128_junction_seq
CACTTGGCGAGCAGGCAAGGAGCGGTGGGAGAGGCAGCAGAG
>mor_circ_0000129
GCCTCAGTCCATTACGGTCCAGGTTGGCACCACAGAAACGACCATCAGCGAAGGTGAAAAGGGCAGGACCGTCCCAGGCCTCCATTTGACAAGCAGCCCATTCGTAAAAGGCGGCCTTCTTGGGGTCCATGTGG
>mor_circ_0000129_junction_seq
GCCTTCTTGGGGTCCATGTGGGCCTCAGTCCATTACGGTCCA
>mor_circ_0000130
GCTGATGAGCTCCTTATCCAGCCAAGAGCGGAAGTCCTGGCGACTCGAAACAGCAGCCTTGAGCTCGCTGTCATCGATGATGCGACCTGCAACAGTGTCTACCAAGAGCATCTTTCCAGGCTGGAGACGGCCTTTCTGAATGACACGTTCGGGGTCGACAGGAATAGTGCCGACCTCTGAAGCGCAGATGATGCGGTCGTCGTCCATAACGTAGAAACGGCAAGGCCTCAGTCCATTACGGTCCAGGTTGGCACCACAGAAACGACCATCAGCGAAGG
>mor_circ_0000130_junction_seq
AGAAACGACCATCAGCGAAGGGCTGATGAGCTCCTTATCCAG
>mor_circ_0000131
AGCTGTGGCGTCGGGCTTGGCCTCGAGTTGGACAGTCTTGTCCTGTGCAACGGACTCGACGAGGGTTGGGAGGCTGATGAGCTCCTTATCCAGCCAAGAGCGGAAGTCCTGGCGACTCGAAACAGCAGCCTTGAGCTCGCTGTCATCGATGATGCGACCTGCAACAGTGTCTACCAAGAGCATCTTTCCAGGCTGGAGACGGCCTTTCTGAATGACACGTTCGGGG
>mor_circ_0000131_junction_seq
TTCTGAATGACACGTTCGGGGAGCTGTGGCGTCGGGCTTGGC
>mor_circ_0000132
GCTCTTCAGGAGGATCCTCTCCTGCATGCTTTTGGATACACTTTTGAGCAGGTCAGCTTGCTGCTTGCTCCGATGGCACAAGATGAGAAGGAAGCATTGGGCTCCATGGGCAACGACTCACCGCTTGCCTGTCTCTCCCAGGCACCTCACCTTCTCTACGA
>mor_circ_0000132_junction_seq
GGCACCTCACCTTCTCTACGAGCTCTTCAGGAGGATCCTCTC
>mor_circ_0000133
GCTGCATCCTGAGTGGACAGTCAAGGTCATCGACATCACCTTCCCCAAGAAGGAAGGTGTTGAGGGATACATGAGGCACCTTGACTATATCTGCAACGAGACCACCGATGCTATCGAGAAGCGAAACCGCGTGATTGTGCTTTCTGACCGCAATACCTCGGCCGATCGGGTTGCTGTTTCTGCTCT
>mor_circ_0000133_junction_seq
TCGGGTTGCTGTTTCTGCTCTGCTGCATCCTGAGTGGACAGT
>mor_circ_0000134
GCGGTGGGGACGTTCTTGCACAGGGCCTCGCCGTTGGTGGCAGCCTTGGAGAGGTCGCCAGGGTCGGTGCACTTGGCGAGCAGGCAAGGAGTAGCGACGTTGGCAATGTCCTTCTTCTTCTCACCACACTGGCAGGCGACGTCGGTGCCGTTGCAGCCGGAAGAGGCAATAGCGCTGCTCAGACAGTCGACAGCGCAGGCGGGGAGGGAAGAGAGGTCCTGAGCGACGACGGCCGTGGCGGCGGCGGCGAGGATGATGGAGAACTTCATTTTG
>mor_circ_0000134_junction_seq
ATGATGGAGAACTTCATTTTGGCGGTGGGGACGTTCTTGCAC
>mor_circ_0000135
GGGCCTCGCCGTTGGTGGCAGCCTTGGAGAGGTCGCCAGGGTCGGTGCACTTGGCGAGCAGGCAAGGAGTAGCGACGTTGGCAATGTCCTTCTTCTTCTCACCACACTGGCAGGCGACGTCGGTGCCGTTGCAGCCGGAAGAGGCAATAGCGCTGCTCAGACAGTCGACAGCGCAGGCGGGGAGGGAAGAGAG
>mor_circ_0000135_junction_seq
GCAGGCGGGGAGGGAAGAGAGGGGCCTCGCCGTTGGTGGCAG
>mor_circ_0000136
AGTCTGGTGAGTCTCTGCCAGACCCAGCTCCCAGGGGAGACCAGCATACTTGATGCCAGTCCAGCGCGAGGCACCGGTGCCTCCATCATGACCCGAAATCAGAATGTGGTCGGCCTTGGCCTTAGCAACTCCAGAGGCGACGATACCAACACCAGTCTCGGACACAAGCTTGACTGAGACGCGAGAGCGGGGGCTGGAGCACTTCAAATCGTAGATAAGCTGCTTCAGATCCTCGATACTG
>mor_circ_0000136_junction_seq
TGCTTCAGATCCTCGATACTGAGTCTGGTGAGTCTCTGCCAG
>mor_circ_0000137
GATGGTTGGTCACGCCGAGATGCTGAAAGTCCGAGACGATCTACGCACCAATAAGACTGAGAACATTGACCTGTCCCTGATTCTCACGCCTGCCCACAAGCTCCGTCCTGGTGTGGCCACGTTCAACGTTCGCAAGCAAGACCACCGTCTTTACGTGAGAATGGACAACAAGCTTATATCAGAGGCTGAGCTTACTCTGGACAAGGGCCTGCCCTCTCGCATCGAGTGTGACGTGGTCAACACGGATCGAGCTTTGGGTACCTCGCTGTCTTACCAGATCTCCAAGAA
>mor_circ_0000137_junction_seq
GTCTTACCAGATCTCCAAGAAGATGGTTGGTCACGCCGAGAT
>mor_circ_0000138
GCTCCGTCCTGGTGTGGCCACGTTCAACGTTCGCAAGCAAGACCACCGTCTTTACGTGAGAATGGACAACAAGCTTATATCAGAGGCTGAGCTTACTCTGGACAAGGGCCTGCCCTCTCGCATCGAGTGTGACGTGGTCAACACGGATCGAGCTTTGGGTACCTCGCTGTCTTACCAGATCTCCAAGAAGTATGGTGAGGCCGGTCTCCCTATGGACACTGTCCATGTCAACATCAAGGG
>mor_circ_0000138_junction_seq
TGTCCATGTCAACATCAAGGGGCTCCGTCCTGGTGTGGCCAC
>mor_circ_0000139
GCTTTGGGTACCTCGCTGTCTTACCAGATCTCCAAGAAGTATGGTGAGGCCGGTCTCCCTATGGACACTGTCCATGTCAACATCAAGGGGTCAGCTGGTCAGTCATTCGGTGCCTTCCTTGCACCAGGTGTCACATTGGAGCTTGAGGGTGATGCCAACGACTATGTCGGCAAGGGTCTTTCCGGCGGTCGCCTGGTGATTTACCCACCCCGTTCGGCCGTTTTCAAGGCCGAGGAGAACGTCCTCATCGGCAACACCTGTCTGTATGGAGCAACCAGCGGTAGCTGCTTCTTCCGCGGTGTGGCCGCCGAGCGCTTTGCTGTGCGCAACTCGGGTGCCACTGCGGTCGTCGAGGGTGTAGGTGACCACGGTTGTGAGTACATGACTG
>mor_circ_0000139_junction_seq
ACGGTTGTGAGTACATGACTGGCTTTGGGTACCTCGCTGTCT
>mor_circ_0000140
GCCCCCCAAGGTCCGCACTGGCAAGACGGTTGCCATTATTGGTTCTGGTCCTGCTGGTCTTGCTGCAGCCGATCAGCTGAACAAGGCGGGTCACCTTGTAACTGTTTACGAACGCTCTGATCGTCTTGGTGGTCTGCTCATGTACGGTATTCCCAACATGAAGCTGGACAAGCGCATTGTTGAGAGGCGAACCAACTTCATGGCCGCCGAGGGCATCCAGTTCAAGACCGGTGTTGATGTTGGCAACGGTGAC
>mor_circ_0000140_junction_seq
GTTGATGTTGGCAACGGTGACGCCCCCCAAGGTCCGCACTGG
>mor_circ_0000141
GCTTCTCACCCTCGCTCCTACCCGGGCCCAGAGGAGACCAGAGACCGACAAGGCTCTGCAGACGACGACGCTACGGCCGTTGAAGAGTCCCAGAAGGGCTACGGCACTCTTTCTTCGGTGCTGCCTGGTTTCTCAATGACCAGGTATGCCCGCGCTAAGCGCGAACGCGAGGCCGGTGGATCTCTTTCACAGCTTCCAGAGGGCGTCGTGGAACCCAAGGAATGGATCAAGAACGACGGGCCCCTGAAGGTTGAGGCAAAG
>mor_circ_0000141_junction_seq
CCCCTGAAGGTTGAGGCAAAGGCTTCTCACCCTCGCTCCTAC
>mor_circ_0000142
GAACGTACGTTCGTTGGCCAGCCAGACCTTTGCCTCAACCTTCAGGGGCCCGTCGTTCTTGATCCATTCCTTGGGTTCCACGACGCCCTCTGGAAGCTGTGAAAGAGATCCACCGGCCTCGCGTTCGCGCTTAGCGCGGGCATACCTGGTCATTGAGAAACCAGGCAGCACCGAAGAAAGAGTGCCGTAGCCCTTCTGGGACTCTTCAACGGCCGTAGCGTCGTCGTCTGCAGAGCCTTGTCGGTCTCTGG
>mor_circ_0000142_junction_seq
CAGAGCCTTGTCGGTCTCTGGGAACGTACGTTCGTTGGCCAG
>mor_circ_0000143
GAGCGCGAGGATCAGGCTCTCGTCACCAAGCTGGGCTTTGAGGTTTCAGACGATGAAGAGGAAGGCGGCGACTACACCGCGGGCACCGACGTCGGAAAGGTGCCCAAGGTGTCTACCAAGGTCAAGAAGAGCGCCCAGGCTGGATCCAGCGACGGCCCGCGCGTTATATACATCGGCCACATTCCCTACGGTTTCTTTGAGCACGAGATAAGACAGG
>mor_circ_0000143_junction_seq
TTGAGCACGAGATAAGACAGGGAGCGCGAGGATCAGGCTCTC
>mor_circ_0000144
CCAATCGCTCGTGAAGATGGTGTAGCTAGCGCCCGAGAAGGAGACGGTCAAGGGCTTATTCGAGTCGCATGGTGCTGTGTAGGTTACTCCATCGGAGCTCTTGGCACCAGGGATCTGCTTGTGAATAGCGCTAACATCACCAGGTGGGCCGAAGATGTAGGTCGTACCCGTGTCGATATAGGCGCGCCTACCCGATATGCCAGCCTTCTTGCCATCGTATGAAAAGTCGTCGAGAGGGATGGCCCAGACACCACCAGCGTTGTCCGGAACTTTGGTG
>mor_circ_0000144_junction_seq
GCGTTGTCCGGAACTTTGGTGCCAATCGCTCGTGAAGATGGT
>mor_circ_0000145
CCCTATGTAACCTCTTCTGAACTGTCGCCTGAAGAATCGGCAAATCTCACCGAGGCCGAGCTGGCAGCGGTCGAGCGCTTTCAATGGTACAAAGACTACGAGCAGGCATACACAGCTGTACAAGCTACCAAACCGCGCACCTTTGGGTTTGCTCTGGGCTTTCCTGGATGGCGGACAAGATGAACCTCTGGTCGGATCTGGAAAACCTCCCCGGCGGCGGCTACACGACCGACGAATACATTACCTGGACGCTGCTGCATTACTTCCCCGGTCCGACGACCGCCATACAGATGTACCGCGCAAACTTTGGCGAACAAATGAAGCAACACGTTGCCGAACCTGCCGCCAAACTATTGGCTAGGAACCGCGTTGACAACCCCGTCGGCGTGTCCCATTTCC…
>mor_circ_0000145_junction_seq
TGTCCCATTTCCCAAAAGAGGCCCTATGTAACCTCTTCTGAA
>mor_circ_0000146
ATACCCTGCCCCGGTCGCCCGTATGATCTCGTTGGGCTGTTTGCCCCTCTTTCGCAGCCCTTTCCGTCGTTTGTGATACCCAGGACACACCGAGCCTCCGCGGCAGCTGTCAGCCGAGCGTTGATTTCTATACCAGGAAGGACCTACGGCTGTAAAGAATCGGAGGTGTTATCAGAAAGGGGAAATACTGGGAGATGGATTTGGAGGAAGGAGAAGAGGAGGAGGCAGGAGGCGGGATTATAAG
>mor_circ_0000146_junction_seq
GGCAGGAGGCGGGATTATAAGATACCCTGCCCCGGTCGCCCG
>mor_circ_0000147
GTCTACGTCCCCACCGTCTTCGAAAACTACGTCGCTGATGTGGAGGTCGATGGCAAGCACGTCGAGTTGGCACTATGGGATACTGCCGGCCAGGAGGATTACGATCGTCTGCGCCCCTTGTCCTACCCCGACTCTCACGTTATCCTGATTTGCTTCGCCATCGACTCTCCCGACTCCCTTGACAACGTCCAAGAGAAGGGTAAGCAAACACCACCGACCCTTTTGAAGCAACGATGTGATATGCAAATCACCAGTCGGCTCAACACTGTCTGGTGCCCTGGTACTCTGGCATCCTCCGATTGTTTACCATTGCGGTTTCGCCCCCTGGTAACATTTGTGGAAAGTAACTAACCACGTGCTCGTTCAAATCATCAGTTGGATCTCCGAGGTCCTTCACTT…
>mor_circ_0000147_junction_seq
AGCCCGTCTCACCTGAGGATGGTCTACGTCCCCACCGTCTTC
>mor_circ_0000148
AAGGTAAGCAAACACCACCGACCCTTTTGAAGCAACGATGTGATATGCAAATCACCAGTCGGCTCAACACTGTCTGGTGCCCTGGTACTCTGGCATCCTCCGATTGTTTACCATTGCGGTTTCGCCCCCTGGTAACATTTG
>mor_circ_0000148_junction_seq
TTCGCCCCCTGGTAACATTTGAAGGTAAGCAAACACCACCGA
>mor_circ_0000149
GTCTACGTCCCCACCGTCTTCGAAAACTACGTCGCTGATGTGGAGGTCGATGGCAAGCACGTCGAGTTGGCACTATGGGATACTGCCGGCCAGGAGGATTACGATCGTCTGCGCCCCTTGTCCTACCCCGACTCTCACGTTATCCTGATTTGCTTCGCCATCGACTCTCCCGACTCCCTTGACAACGTCCAAGAGAAGG
>mor_circ_0000149_junction_seq
TTGACAACGTCCAAGAGAAGGGTCTACGTCCCCACCGTCTTC
>mor_circ_0000150
TGTGTTCTCTAAGGGCACCTTCCCCGAGGTATGAATCCCAGACACCGACGTTTCCCATCCTTCCGAAACCCCCTACGATAGAGGATGAGCTTTGGTTACTGGGGGCGACCGAGGAACAAATGTGCAAAAATATGCCGAGACTTTTCGGCCTGACTTGGGTGTCCCGTCGTCCTCTTTTCCACAACACTCGGCTTGTTGACGCAGGTTCGGTCATGCCACTCAATCGACGGACGACGCTCGCATGTATCAAAGACAAACCTCTCCCACCAACACTGCTCACAATCATCTGCGGCCTTTGTCCTTGAATACTTGAACGTCGGACGCCCTCCGCTGACAACGACTAACTTCAGGGTCTACGTCCCCACCGTCTTCGAAAACTACGTCGCTGATGTGGAGGTC…
>mor_circ_0000150_junction_seq
TTGACAACGTCCAAGAGAAGGTGTGTTCTCTAAGGGCACCTT
>mor_circ_0000151
ATCCTGAACCCGCGCAGCCATGGCCGAAATCCGCCGCAAGCTGGTCATCGTCGGTGACGGTGCCTGCGGTAAGACATGTTTGTTGATGTACGTTTCTCCGATTTTCTCTTTTCTCTTCGTGGATGGACGGCTTTTGCCTTGCACCGTTGCCTCGTGTCGTATTTCTTGGTCCGGTCCATTTATGCGCGCCGCCAGTCTTTGCGAGACCCCTTTCATCAACATCATCCATCTGCTGTTTTGCTGCATCTCACGACGAGGTGCTGCGATTACATCGAGTCAATTTTCAGTGTTAATGCTAACCGATTCATCAGTGTATGAATCCCAGACACCGACGTTTCCCATCCTTCCGAAACCCCCTACGATAGAGGATGAGCTTTGGTTACTGGGGGCGACCGAGGA…
>mor_circ_0000151_junction_seq
TTGACAACGTCCAAGAGAAGGATCCTGAACCCGCGCAGCCAT
>mor_circ_0000152
GAGCTTGATGGTGGTCTTGAACTGCGGCATCTCGTTGAGCTTGGCCTCGTGTTCCCGCCACGAGTACCCATTGCGCCAGTGCGAGACGGTGCGGCGGATGAAGTCCACCGTCACGCCGTTTTCCTCGTCCCATTCTACGTC
>mor_circ_0000152_junction_seq
TTCCTCGTCCCATTCTACGTCGAGCTTGATGGTGGTCTTGAA
>mor_circ_0000153
GAGCTTGATGGTGGTCTTGAACTGCGGCATCTCGTTGAGCTTGGCCTCGTGTTCCCGCCACGAGTACCCATTGCGCCAGTGCGAGACGGTGCGGCGGATGAAGTCCACCGTCACGCCGTTTTCCTCGTCCCATTCTACGTCGTCTATGTTGTCGGGGATACGGGCCAG
>mor_circ_0000153_junction_seq
GTTGTCGGGGATACGGGCCAGGAGCTTGATGGTGGTCTTGAA
>mor_circ_0000154
CTTTCAATTGTAGCCCACGTCGATCGGTTACTTGTCCGACACCTGCCTTGCCTTGCTCAGATCAACCAGTCGCCAACAGGGCTTTACCCCGGCTCATTGCTTCCTTCCCATATCGGCAACTGCTCTCCCGTTCCCGGCTCGGAAGTAGCTTGTATTGTCCACACATACCTAGCGGCGACCCTCGCAGTTCTCCCATCCCCCTCACTACCCAGGTAATCAGCCCCAACCGTCAAGTCAGATCCGTGGCCAACGCCTTGACCGGATACTCGCCTCAAAATACGTAG
>mor_circ_0000154_junction_seq
TACTCGCCTCAAAATACGTAGCTTTCAATTGTAGCCCACGTC
>mor_circ_0000155
TAGCTTTCAATTGTAGCCCACGTCGATCGGTTACTTGTCCGACACCTGCCTTGCCTTGCTCAGATCAACCAGTCGCCAACAGGGCTTTACCCCGGCTCATTGCTTCCTTCCCATATCGGCAACTGCTCTCCCGTTCCCGGCTCGGAAGTAGCTTGTATTGTCCACACATACCTAGCGGCGACCCTCGCAGTTCTCCCATCCCCCTCACTACCCAGGTAATCAGCCCCAACCGTCAAGTCAGATCCGTGGCCAACGCCTTGACCGGATACTCGCCTCAAAATACGTAG
>mor_circ_0000155_junction_seq
TACTCGCCTCAAAATACGTAGTAGCTTTCAATTGTAGCCCAC
>mor_circ_0000156
GGAACTTCCGACAATACCCATTCACTTGGAGTGATAAACCCGGTTGCATGACACAAATCAAACCAATTTATCGATCCACCTGCCTGGTTTTGTTTCTTCCTCGAGTTGGCAAGACGGCACGCAACAACAGGACTACCGGCAATCACATACTTAGG
>mor_circ_0000156_junction_seq
ACCGGCAATCACATACTTAGGGGAACTTCCGACAATACCCAT
>mor_circ_0000157
GACACGAGCGTCGAGGACGAGGCTCACGTTCGCAGGCTTGTCAAGAGAGAGAAGCAGGACGGCGCCGGGGCCTGGTTCGGCAACGTCCTGGGTTGGCGGCTGTTCTCAGTGGAGGAAAATGACGAGGAGACTGATGAGGAGGATGACGAGGAGAGCTATGCTGCCGGAGAGTCCGGCGGAGACGCATCGCCGTATGACG
>mor_circ_0000157_junction_seq
GAGACGCATCGCCGTATGACGGACACGAGCGTCGAGGACGAG
>mor_circ_0000158
GCATAGCTCTCCTCGTCATCCTCCTCATCAGTCTCCTCGTCATTTTCCTCCACTGAGAACAGCCGCCAACCCAGGACGTTGCCGAACCAGGCCCCGGCGCCGTCCTGCTTCTCTCTCTTGACAAGCCTGCGAACGTGAGCCTCGTCCTCGACGCTCGTGTCCTGCTCGATCGCCTCGAGCCTCTCGTCCAGGTTTACAAA
>mor_circ_0000158_junction_seq
CCTCTCGTCCAGGTTTACAAAGCATAGCTCTCCTCGTCATCC
>mor_circ_0000159
GTCTCCTCGTCATTTTCCTCCACTGAGAACAGCCGCCAACCCAGGACGTTGCCGAACCAGGCCCCGGCGCCGTCCTGCTTCTCTCTCTTGACAAGCCTGCGAACGTGAGCCTCGTCCTCGACGCTC
>mor_circ_0000159_junction_seq
TGAGCCTCGTCCTCGACGCTCGTCTCCTCGTCATTTTCCTCC
>mor_circ_0000160
GCCGCCAACCCAGGACGTTGCCGAACCAGGCCCCGGCGCCGTCCTGCTTCTCTCTCTTGACAAGCCTGCGAACGTGAGCCTCGTCCTCGACGCTCGTGTCCTGCTCGATCGCCTCGAGCCTCTCGTCCAGGTTTACAAAGTCGGGGCCCGGGATGTCGTCATCGACCTGAATGTGGTGGCCGTTGAA
>mor_circ_0000160_junction_seq
CTGAATGTGGTGGCCGTTGAAGCCGCCAACCCAGGACGTTGC
>mor_circ_0000161
CCGCCACCACAGCCGGCGCGGCAGCGTGCAGATCCTCGAGGACGAGTCCATCTACATGACGGCTACCTCGTCGCCACCGGGCAGCCGGCTGCCCAGTCGCTCGCAGAGCCGTGTGAGCAGCCGCACGCAGTTGATGACGCCTAGAGAGCGCCGGTCAATGGACGGCTACTTCAACGGCCACCACATTCAGG
>mor_circ_0000161_junction_seq
TCAACGGCCACCACATTCAGGCCGCCACCACAGCCGGCGCGG
>mor_circ_0000162
GTGCTGGTACTCCCTCGCCATCTTGTGCTCAAAGGCGATCTCCTCGGCGTCAAGCGCGGCGGAGTGCGTGCCGACAAGGTTGGTGGAGCTTGCCCTCGTCTCCAGCCACGCCTGGCCCTTGTACTCGCGATACTCGCCGCTCAACATGGCACCTGCCCTGAGGAGCCAGTCGCTGTTGTTGGGGTCGTTGGCCGAGAGCGGACCGTTGGCATCCTCCATGTGGCGGCGCCTGCCGGCGGCG
>mor_circ_0000162_junction_seq
TGGCGGCGCCTGCCGGCGGCGGTGCTGGTACTCCCTCGCCAT
>mor_circ_0000163
GTCGGCCTCGGCCCGCAGCAGCCGCAGCTCCGTGTCGGTCCGCAAGAACTGCTGGTGCAGGTTGCTGTGTTGAACCTGCCAAAACGCCGCCCGCTCACTCTCGTTGTGCGACAGGCTGTCCAGCTCCCGCTCCAGCGCCGCAATGCGCTGGTCCTTTTCCCGGAGAAGCTGCTGCGGGTCGTTGTCCTGGGATGTGGTTCTGCTCACGCGCGTAGGAGGTGGCGGCGGCGGCGGCGAGGTTCGACCCGAGGAGCTGGGGCTACCGTTGGGTTGCGGGCTTGGGCTTGGCG
>mor_circ_0000163_junction_seq
GTTGCGGGCTTGGGCTTGGCGGTCGGCCTCGGCCCGCAGCAG
>mor_circ_0000164
GATTTTGTGGGGCGGCTCCCAGTCCGGAGGATTTGTCTTGATACGCCTCTGTTTCTCGGGCTTGGGACTGGACAACGGCCGCCGCGCATCCTCAAAAGCAATCGCAAAGTTGTAAGTTTCATCGTCGAGCAGGCCGTGCTTGTGCATGTGCTTCATAAGTCTGAAATCGGGTCTCATGTGAAGGTATTTGTAATGGCGCTGATCGACGATGTGCCAGGCCACGTGCTCCAGCCGCTGCCGGAAGGCATGGGCTCGCCTCTCGCGCTTGTCGGCCTTATCCTCTCCGCTGCTGGCTTTTTTGG
>mor_circ_0000164_junction_seq
CTCCGCTGCTGGCTTTTTTGGGATTTTGTGGGGCGGCTCCCA
>mor_circ_0000165
GAGGTTGCTGGCGTCGCTCTTGCGGCCCAGGACGTAAGTGTTGCCCTTGTAGACGGCCAACCTGACCTGACCGGTGACGTTCTCCTGGCTGAAGATGATCGAGTTCTCGACGCTGTGGTTGTGTATCCCAAGTCAGCATTCTCGTAGTCGCACCTACTCGGGTCAATCAGGCCTGGAAGAGACTTACAACTCGCGCTCCGGGCTGAAGTACATGCCGTTGTACAGCTGGCGAGACCACGACAGAGTACAGAACTGGTCACGAATCTCACGGACCTTGGAGTCCATGACCAGACCCTCGAGATCCAAGTGGGCCAGGCGGGCAATGGTCAAACCAGGGGTGTCGTAGCAGCCACGAGACTTGAGGCCGATGAAGCGGTTCTCGACAATGTCGATACGGCC…
>mor_circ_0000165_junction_seq
TTGAAGACCTCAACCGAGCCGGAGGTTGCTGGCGTCGCTCTT
>mor_circ_0000166
TCTCGTGGCTGCTACGACACCCCTGGTTTGACCATTGCCCGCCTGGCCCACTTGGATCTCGAGGGTCTGGTCATGGACTCCAAGGTCCGTGAGATTCGTGACCAGTTCTGTACTCTGTCGTGGTCTCGCCAGCTGTACAACGGCATGTACTTCAGCCCGGAGCGCGAGTTGTAAGTCTCTTCCAGGCCTGATTGACCCGAGTAGGTGCGACTACGAGAATGCTGACTTGGGATACACAACCACAGCGTCGAGAACTCGATCATCTTCAGCCAGGAGAACGTCACCGGTCAGGTCAGG
>mor_circ_0000166_junction_seq
AACGTCACCGGTCAGGTCAGGTCTCGTGGCTGCTACGACACC
>mor_circ_0000167
GTTACGGTCGACGGTAAGGAGACGACCGGCTCGGTTGAGGTCTTCAAGCTGCTCAACAAGCTGGGCCACGACCACGGTGTTGGCCGTATCGACATTGTCGAGAACCGCTTCATCGGCCTCAAGTCTCGTGGCTGCTACGACACCCCTGGTTTGACCATTGCCCGCCTGGCCCACTTGGATCTCGAGGGTCTGGTCATGGACTCCAAGGTCCGTGAGATTCGTGACCAGTTCTGTACTCTGTCGTGGTCTCGCCAGCTGTACAACGGCATGTACTTCAGCCCGGAGCGCGAGTTGTAAGTCTCTTCCAGGCCTGATTGACCCGAGTAGGTGCGACTACGAGAATGCTGACTTGGGATACACAACCACAGCGTCGAGAACTCGATCATCTTCAGCCAGGAG…
>mor_circ_0000167_junction_seq
AGGAGAACGTCACCGGTCAGGGTTACGGTCGACGGTAAGGAG
>mor_circ_0000168
CTGCTCAACAAGCTGGGCCACGACCACGGTGTTGGCCGTATCGACATTGTCGAGAACCGCTTCATCGGCCTCAAGTCTCGTGGCTGCTACGACACCCCTGGTTTGACCATTGCCCGCCTGGCCCACTTGGATCTCGAGGGTCTGGTCATGGACTCCAAGG
>mor_circ_0000168_junction_seq
GTCTGGTCATGGACTCCAAGGCTGCTCAACAAGCTGGGCCAC
>mor_circ_0000169
GTTACGGTCGACGGTAAGGAGACGACCGGCTCGGTTGAGGTCTTCAAGCTGCTCAACAAGCTGGGCCACGACCACGGTGTTGGCCGTATCGACATTGTCGAGAACCGCTTCATCGGCCTCAAGTCTCGTGGCTGCTACGACACCCCTGGTTTGACCATTGCCCGCCTGGCCCACTTGGATCTCGAGGGTCTGGTCATGGACTCCAAGG
>mor_circ_0000169_junction_seq
GTCTGGTCATGGACTCCAAGGGTTACGGTCGACGGTAAGGAG
>mor_circ_0000170
GAGCTGTGGACTCGTACCGTTGACCCCGTCGACGCCCCTGCCACTCCTCAGGAGTTCACTGTTGAGTTCGAGAAGGGTATCCCCACAAAGGTTACGGTCGACGGTAAGGAGACGACCGGCTCGGTTGAGGTCTTCAAGCTGCTCAACAAGCTGGGCCACGACCACGGTGTTGGCCGTATCGACATTGTCGAGAACCGCTTCATCGGCCTCAAGTCTCGTGGCTGCTACGACACCCCTGGTTTGACCATTGCCCGCCTGGCCCACTTGGATCTCGAGGGTCTGGTCATGGACTCCAAGG
>mor_circ_0000170_junction_seq
GTCTGGTCATGGACTCCAAGGGAGCTGTGGACTCGTACCGTT
>mor_circ_0000171
CTACGAGGCCGGCGTGCTCGAGGACCCCGACCACACCCCTCCCAAGGAGCTGTGGACTCGTACCGTTGACCCCGTCGACGCCCCTGCCACTCCTCAGGAGTTCACTGTTGAGTTCGAGAAGGGTATCCCCACAAAGGTTACGGTCGACGGTAAGGAGACGACCGGCTCGGTTGAGGTCTTCAAGCTGCTCAACAAGCTGGGCCACGACCACGGTGTTGGCCGTATCGACATTGTCGAGAACCGCTTCATCGGCCTCAAGTCTCGTGGCTGCTACGACACCCCTGG
>mor_circ_0000171_junction_seq
TGGCTGCTACGACACCCCTGGCTACGAGGCCGGCGTGCTCGA
>mor_circ_0000172
GTCCGCGTCGCCGAGCAGTACAACTGCCAGTACGTCAGCCACGGCTGCACCGGCAAGGGCAACGACCAGGTCCGCTTCGAGCTCGCCTTCAAGGCCTGCAACCCTTCCATCGAGGTTATTGCCCCATGGAGGCTGCCCGAGTTCATCTCCAAGTTCCAGGGTCGTCAAGACCTGCTCAAGTACGCCGAGGAGAAGAACATCCCCGTCTCTTCCAGCCCCAAGGCCCCCTGG
>mor_circ_0000172_junction_seq
TCCAGCCCCAAGGCCCCCTGGGTCCGCGTCGCCGAGCAGTAC
>mor_circ_0000173
GAGACGGGGATGTTCTTCTCCTCGGCGTACTTGAGCAGGTCTTGACGACCCTGGAACTTGGAGATGAACTCGGGCAGCCTCCATGGGGCAATAACCTCGATGGAAGGGTTGCAGGCCTTGAAGGCGAGCTCGAAGCGGACCTGGTCGTTGCCCTTGCCGGTGCAGCCGTGGCTGACGTACTGGCAGTT
>mor_circ_0000173_junction_seq
GTGGCTGACGTACTGGCAGTTGAGACGGGGATGTTCTTCTCC
>mor_circ_0000174
CTTGGTGCTGAGGAGATGGTGATCCTCGACCTGCAGAAGGAGTTTGTCGAGCAGATCGTCTTCCGCGCCATCCAGTGCAACGCCATATACGAGGACAGGTACCTGCTGGGCACCTCGCTGGCCCGCCCCATCATCGCCCGCGCCCAGGTCCGCGTCGCCGAGCAGTACAACTGCCAGTACGTCAGCCACGGCTGCACCGGCAAGGGCAACGACCAGG
>mor_circ_0000174_junction_seq
CCGGCAAGGGCAACGACCAGGCTTGGTGCTGAGGAGATGGTG
>mor_circ_0000175
GCGGTGGTGGGCGGTCAAGGTGGCGGTGTCATCGGCGTGGAAACCCAGCATAAGCGTGAAAGTGGCCTGCTGCGAAGTTTCGGCTGGGGTAGCCTGACCAGCTCGATCGGCGAGCTACTGGGCGGCGGTGAGCTGAGCACTATCAAGGAGATGCGCGGCATAGCGGACTCCAAGGCAGTTCCGTTGCTGTCGACCCCTCAG
>mor_circ_0000175_junction_seq
CCGTTGCTGTCGACCCCTCAGGCGGTGGTGGGCGGTCAAGGT
>mor_circ_0000176
ATTGGGGGGCATTGGAGGCAGCGATGAAGCAGCGATACGAAAACGATATGCGAGAATTGGATCATCTCGCCCAGGTGGAGGAAGAAGATGAAATGGACGTGCCTCCGCTGCACTCAAGGACGACAGCAGCAAAAGTCACAGTCGATGATGCGAAGGGTCACCTGGAACATTTTTGCCGTGTTGTCACCCGTTCTCAGCAGTATGTCGACGCATCCCCAGAGTACTTAGTCACCACCAAGACTACGGCG
>mor_circ_0000176_junction_seq
GTCACCACCAAGACTACGGCGATTGGGGGGCATTGGAGGCAG
>mor_circ_0000177
TCCAGTTATGAAGTCAGACCTATCGTCGATGGAAGATCTGGAGAGCTCACTGGACTCGGTCTGCCGTGGTCCCACCTTACAGAGGGAGGAGCTTTTCGCAAACGTCCACCAGCCTACAATGACGGTAACCACTTATAAAGAGTGTGATTTGAGGTCGCCCGTTCAGTATACGCGGAACATGAATAATCTGCACCTGGCATTCGAAAATCTCGACATAGCCGAGGACCCATACG
>mor_circ_0000177_junction_seq
ACATAGCCGAGGACCCATACGTCCAGTTATGAAGTCAGACCT
>mor_circ_0000178
CTCTTACTGCCAACCTGGGAAGCCACTTACCTTGATAACCCACATTGAATAGACGGGACCATTTCAAACTACCGACAACTAGAAAGCGAAATATCTTTCAAACTCGTCGGCGTCAGTCTCAACAATCGAACACCGTAAATCAAGCCAGGAATCGCAGCCATGGCGGATCGCTACTCGTTTTCCTTGACGACCTTCTCCCCCAGG
>mor_circ_0000178_junction_seq
TTGACGACCTTCTCCCCCAGGCTCTTACTGCCAACCTGGGAA
>mor_circ_0000179
GCCGGCGAACGTGGGATCATCCGAGCCGACACCCGAGTCGCCCAACACGGGCTCTCACCCAGGCACCCAACAGCAGCAACGACGGGACCGTTACTACCGACAGCGGACATGCCGAATCTGCCTCGATACCGTCAACCCTACGTTCGAGATGGATACCA
>mor_circ_0000179_junction_seq
CTACGTTCGAGATGGATACCAGCCGGCGAACGTGGGATCATC
>mor_circ_0000180
GATTGAATCTTGTCATGACCCCTGAGTGCTGAAGCGTCTTGCTTCGGCACTCGTCGTGGGACGGGACAAGTCTGTCGACGCTCTTTGAAGCCATAGTCTCTTCGGAGACTATGCGCAACCATTTTTGCTACTCTTCAGGAACTATGTTTGATCCGCTTGGGGAAGACGTGGTGATTCCGGGATGGTCGATACAATCAC
>mor_circ_0000180_junction_seq
CGGGATGGTCGATACAATCACGATTGAATCTTGTCATGACCC
>mor_circ_0000181
GCACGGCGGGGGGATCGTGAATGATGACCATGTCGAGCTGTCACATACCCAGCACCAGCGCCGAGGAATGGGCAGGGGCAGGGCTGCGCCCACGACTATTGCAGAGGATGACGATGAGGTGGGAGATAGCGGTGACATGCTCGACTGGGCGCACTTTGGCAAGTACGCTGCGATACCACACATCCGTCGTCCGGCCGTTCCGAACCACCTCCTCGGCCCTCTTTCGGTCGAGCGCAAG
>mor_circ_0000181_junction_seq
CCTCTTTCGGTCGAGCGCAAGGCACGGCGGGGGGATCGTGAA
>mor_circ_0000182
TGATCTTCAGACCGTCGAGCTCAGCGATGAATTCCTAGAGACGATCTATCTCCATGGCAGAGTTTACCAGCGCTATGCCATTGAGAATGGTGCTTATTTTGGACCCGTTGACGAGGTAGGTAGTCATAGGATCTTGTCATTGTTTTCCAGAGACATATATTTTATCAATCATGATGAACTGGCTTTTCCCTCCTGACTGGCTTGTCGAATATCTAGGACGAAGTGGAACGCCTCCATATAATGCATCAAGTCTTCACACAGCTCTTTGACAGGAGATCAATCTTTCCACCAATACGAAGACCAAAGAGGATCCTCGACTGTGGCTTTGGGACAGCTTCATGGGCGATCGAGGTCGCGGATCAACATCCCAAATGCGAGG
>mor_circ_0000182_junction_seq
ATCAACATCCCAAATGCGAGGTGATCTTCAGACCGTCGAGCT
>mor_circ_0000183
GATTCTGTACATACCCGAGGCCTCGGCAAAGGCTGGTGCTGAAGACATAGTCACAGCCCCACCGACAAAGCTGCTTCAGATGGTTCGCTCCCAGTACGTCACCACTCTGTATAAAGCGCTGAGTGGCATGGTAGAGAATGCCGAGAGGTCGATCAAGAAGTCCGATGACGAATGGACGACTGACCCCGAGGTCCTTGGCGCTACGAGCGCGGCTAACTCGCGCGTGACGAGTTTGCGCATGAGTTCGGGTACCAGCAGCATCAGTGTTGGAA
>mor_circ_0000183_junction_seq
CCAGCAGCATCAGTGTTGGAAGATTCTGTACATACCCGAGGC
>mor_circ_0000184
GCTCGCCAAGACAAGAAGGATAGGTCACGAGGTATGCATCTCTACCTGAACCAACCTCTGTAAACTTGATCGGCACTGACGTCCATCTCTACAGCCCCTATCTCGGCCAAGCTTATAGCGTGAGTCCATCGTCCCCTGAGACTAACTACTGTTGCAGGATTCTAACATTAAAAACAGGAACATGATTGTATGTTGATCATGTACCCAAAGGGACTCAGAAACTTTCGCAAAAGGCTATCGGCAGCGCATATGTCTTTTTTTTTATGCGCATGACTAATATTTAATGGCTCAACAGCAAACCGCTGGCTGCAATCATGTCATCACAATGGATTTG
>mor_circ_0000184_junction_seq
CATGTCATCACAATGGATTTGGCTCGCCAAGACAAGAAGGAT
>mor_circ_0000185
GGAACCATCTGTACTTCGCTGGATCAGGGAAAACCTGCCCGTCGAGAAGTGTGTCATCGTGTCGCCTGACGCTGGAGGAGCAAAGAGGGCTACCTCCATTGCGGACCGTCTAGACCTTGGCTTCGCCCTCATTCACAAGTATGAGCAACCCCTAAGGAACAATGCTAGAATATTGTACATTGAGCGACATCAGTGCTAACAGTAAGCGCTTGGCGCTGACAGGGAGCGTCCGCGACCCAATGTTGTGGGACGTATGGTTCTTGTTGGTGATGTCAAGGACAAAATTGCCATCCTGGTAAGCTCATAGCGAATTGCCTCACAATACTGGATCTTGGAAGAATTACTAAAACATAGGACAGGTCGACGACATGGCCGACACGTGCGGGACTCTGAGCAAGG…
>mor_circ_0000185_junction_seq
AGGTGGTCGCAATTGTAACCCGGAACCATCTGTACTTCGCTG
>mor_circ_0000186
GGGAAAACCTGCCCGTCGAGAAGTGTGTCATCGTGTCGCCTGACGCTGGAGGAGCAAAGAGGGCTACCTCCATTGCGGACCGTCTAGACCTTGGCTTCGCCCTCATTCACAAGTATGAGCAACCCCTAAGGAACAATGCTAGAATATTGTACATTGAGCGACATCAGTGCTAACAGTAAGCGCTTGGCGCTGACAGGGAGCGTCCGCGACCCAATGTTGTGGGACGTATGGTTCTTGTTGGTGATGTCAAGGACAAAATTGCCATCCTGGTAAGCTCATAGCGAATTGCCTCACAATACTGGATCTTGGAAGAATTACTAAAACATAGGACAGGTCGACGACATGGCCGACACGTGCGGGACTCTGAGCAAGGCAGCCCAGACTGTGAAGGACCACGGC…
>mor_circ_0000186_junction_seq
AGGTGGTCGCAATTGTAACCCGGGAAAACCTGCCCGTCGAGA
>mor_circ_0000187
GGTCACGGATTCTGCCAGCATCTTACGTGCCCAGATGAACATCAACCTCTAGTCAGCATGGACATGCAACGAGACCGCAAGGTCCAAGTCGGAAAACCAACTTCCACTCTCGTGGCCGATAAGTTGCTCAGAAGCAGCTGCTATACACCAACAT
>mor_circ_0000187_junction_seq
GCAGCTGCTATACACCAACATGGTCACGGATTCTGCCAGCAT
>mor_circ_0000188
AACTACCGGCTTCAGGCCACGCCTCACCGTGCCATGACGCGTGGTACGTCACCGGTGAGATGGAAGATTACCGAGAACGAAAAGGCCGGGCCGAGCAGCGGGAAGGGCCCGGAACAGCCAGAGCGCCAGCCCTGGGAAGACAGCCCCATG
>mor_circ_0000188_junction_seq
CCCTGGGAAGACAGCCCCATGAACTACCGGCTTCAGGCCACG
>mor_circ_0000189
TATTTTGCCCTTGGTAGAGCAGTATGGAGAGCACTCCAAAGCCGTCTGGGAAGCTTCTATGGTGAGCTGCACGCTTTTTTCTTTCTTTTTCTTTTGCTCTCTTCCCCTCTTTGTGGCCTCCTGAAATCGTGACCACGGCTAATGAATATTTTTGCCACGCATCAAGTTCTGGAAGCAATTTTTTGAAGCTTCTGCCAACGTGTCTCTGTCAGGATATGAAGAACTTGCAAACGATGATGAGCCTACATCGGCTGTCGAGGAGTCCACCGTGAACGACGACACCATAGTCACGGCTCCTGATGAGAACGCTACTCCACGGCCTCGAAGTTCTGGCTACGATGAGTCGACACTTGAAGAGGACAATGGTGACATGTCGCTACTCACTGACGATGGAGCCGG…
>mor_circ_0000189_junction_seq
CGCCAGCCACAAAAACCATTGTATTTTGCCCTTGGTAGAGCA
>mor_circ_0000190
GTTGTTGGTACTGCGGCGCGGGCATCATGCCAGGGTACGGGGCTCGTGCAACATTTTGTTGCCCCGGGGGAGGTGGATAGTTGCTCATTGTTGGAGTGCCAGACGGGTTGGGCGTGGCAGTAGTCCGAGGGGTG
>mor_circ_0000190_junction_seq
GTGGCAGTAGTCCGAGGGGTGGTTGTTGGTACTGCGGCGCGG
>mor_circ_0000191
GGCGGCAAAGACGTCCTTTTTCCCTTCTCAACCTTTTGCATCCACAAAAGAAACTTCGGCTTTCTACATAATTTGTATTTGCGGGACAAGATACAACCAGTGAACGACTTTTTTTTTCAAAATGGAGGAGATTGCTAAGGAATACGATGTCATTGTGCTGGGCACTG
>mor_circ_0000191_junction_seq
ATGTCATTGTGCTGGGCACTGGGCGGCAAAGACGTCCTTTTT
>mor_circ_0000192
GACGTCCTTTTTCCCTTCTCAACCTTTTGCATCCACAAAAGAAACTTCGGCTTTCTACATAATTTGTATTTGCGGGACAAGATACAACCAGTGAACGACTTTTTTTTTCAAAATGGAGGAGATTGCTAAGGAATACGATGTCATTGTGCTGGGCACTG
>mor_circ_0000192_junction_seq
ATGTCATTGTGCTGGGCACTGGACGTCCTTTTTCCCTTCTCA
>mor_circ_0000193
TCCATTGCCTCATATGAAGAAACGTGAAAGTAAATAGACTCTCTTGATCTTCAAGTCCATGTTATGTGTCTGATTTCCCTCTGCCGTGATGGTTGTAGTCGCACATGCGGCCACCATCGGCCGGGGCGGCGACGTTTCTTTGGCGGTGCGCGGGGTCGGGCGATAGTTGGAAGATGGGGTCACCAAGTAAACGGGACAAAACTCACCAG
>mor_circ_0000193_junction_seq
AAACGGGACAAAACTCACCAGTCCATTGCCTCATATGAAGAA
>mor_circ_0000194
ATCGGAGGGCCTCGGCGGCATCTGAGGGGACCTTGGCCACGGTGGCCTTGGGGCCGGAGCCTTGCTGCACGAAGCTGCCAGCAACCTGCTTGAACTCGAGGTATCGCGTAACATCGGTGGAGACGAGAATGTTGGTGAGCTCGCCAGAGGACATAAGGAACTTGGGGACGAGGTCAATGTTCCAG
>mor_circ_0000194_junction_seq
GGGACGAGGTCAATGTTCCAGATCGGAGGGCCTCGGCGGCAT
>mor_circ_0000195
GCTTCTGTACGAGGACGGCAAGGCTGTTGGCATCAAGGCCACCATGACTGGTATCGAGCCCGAGATGAAGTTCGAGACTAGGGCAAAGATGATTCTTGGTGACCCGTCCTACTTCTCGGACAAGGTCAAGGTCGTCGGCCATGTGCTTCGTGCCATCTGCGTGCTCAAGCACCCCTTGGCTGGCACCTCTGATGCCGATTCATGCCAGCTGATCATCCCGCAGTCGCAGGTCGGCCGCAAGAATG
>mor_circ_0000195_junction_seq
CGCAGGTCGGCCGCAAGAATGGCTTCTGTACGAGGACGGCAA
>mor_circ_0000196
GCAAGGCAGTTACTGCGTATCCTGCGGGCCGGGAAATCAATCTTGATCTATGCATCCAATGTCGATGTATTTTTGGGTAGCATCCCGTTCAGCTGCTTCGCGAAGCTGTGACTACAAGTGACCACCGCGGAACGGAAGTTGAGATCAGCCATGTCTGGTCGGCAGTGTTTGGTCAAAGATACGGGGGAAATCGACAATCTAGAAAAGGCTTGGGAACCCTGGGGTAAAAGCAAATTAAAGACTAG
>mor_circ_0000196_junction_seq
TAAAAGCAAATTAAAGACTAGGCAAGGCAGTTACTGCGTATC
>mor_circ_0000197
GTCCTCCGGATGTCGTCCTCCGTAGCAAAGCTCTTCATGCCAGCGATGATGTCGTCGAGGGTGAGGATGGCAATGATGGGCAGGCCGTACTCCTTCTTCAGGGCTCCGAGGGCGCTGGGCATCGGCTTGCTGTCGTCTCCGTCAGGCGACGGCAGCTTTTCCATACG
>mor_circ_0000197_junction_seq
CGACGGCAGCTTTTCCATACGGTCCTCCGGATGTCGTCCTCC
>mor_circ_0000198
ATGCCACGTCCTTTAGCGATACCGGACAGCTCTGACGATGAGGGTGCTGTGGACATGGATGAAGATGTTGATGAAGGTTTTGCCGCGCTTCAAAGAAGCCTCAGTCACAAGCGGCGCGAAGAGGAGAGCAACACTTCGCCAATTCAGAAGATCTTGCCGTTCACTTTTGCCCCCAACATTGGACCCCTTGGCATATCCGATCTTGATTCCTGCGTTGCGTTGGAAAATGCAGCATTTCCAGCGCATCATCGCGCCACAAGAGACAAGG
>mor_circ_0000198_junction_seq
ATCGCGCCACAAGAGACAAGGATGCCACGTCCTTTAGCGATA
>mor_circ_0000199
GTTCAGGCTCTTGTGGACTCTGGTGCGCAGGTGACCATCATGTCTCCAGCATGTGCCGAGGCTTGCGGAATCATGAGGCTAGTGGACACACGATTTTCTGGCATTGCACGTGGTGTAGGAACGGCCAACATCATCGGCAGAGTTCACACCGCCCCCATCAAGATTGGCAGCCTCCACCTGCCCTGCAGTTTCACCGTCATGGAAGGCAAGGCAGTCGACCTTCTGCTGGGAATAGACATGCTCAAGAGGTATCAAGCTTGTATTGATCTCATGAAGAACAAACTTGTCATCCAGGGCCAGGAGATCGATTTCTTGGGCGAGGCGGACATACCAAGGCAGCTGGAGGAGCAGATTCTTGACGAACCCACCATCAGCGGACCAG
>mor_circ_0000199_junction_seq
AACCCACCATCAGCGGACCAGGTTCAGGCTCTTGTGGACTCT
>mor_circ_0000200
GCCCTTACCGCCTCAAAGTAGCGTCAACGGTCCTGCAGGAAAAGTCCTGAAATTGACGCGGCTTTGGTCTCTGTGGCACATTCACTACAGGGTCGTCCATTTATTTTCACACAGTTAATTCTGTGACAGGAATCCTGCCGACAAAAAAGCCGTCCCCGGTTTCTTTTGTTTCTGTGTTTTTTTGAGGAGCCAGTGCCTTTTAAAACAGCCATAACCGGTTTGAGTGTCAGCCATGGCTACCGCAGTCTTACAACAAAGCGGCCCACGGGTCTTTGGCAACCACGGCAACATCGAGGCGCTGACAGCAGAGGACTTTGAGACTGCTTCCATCCACTCGGCAGCTCCATCCTATG
>mor_circ_0000200_junction_seq
ACTCGGCAGCTCCATCCTATGGCCCTTACCGCCTCAAAGTAG
>mor_circ_0000201
GCCCTTACCGCCTCAAAGTAGCGTCAACGGTCCTGCAGGAAAAGTCCTGAAATTGACGCGGCTTTGGTCTCTGTGGCACATTCACTACAGGGTCGTCCATTTATTTTCACACAGTTAATTCTGTGACAGGAATCCTGCCGACAAAAAAGCCGTCCCCGGTTTCTTTTGTTTCTGTGTTTTTTTGAGGAGCCAGTGCCTTTTAAAACAGCCATAACCGGTTTGAGTGTCAGCCATGGCTACCGCAGTCTTACAACAAAGCGGCCCACGGGTCTTTGGCAACCACGGCAACATCGAGGCGCTGACAGCAGAGGACTTTGAGACTGCTTCCATCCACTCGGCAGCTCCATCCTATGGTGAGTTTCTCTGATTTCCACCCTGTTCGGATGCTGGCACATGCTT…
>mor_circ_0000201_junction_seq
GTCGGTGGGATCTGTTCCTGGGCCCTTACCGCCTCAAAGTAG
>mor_circ_0000202
GAGCCAACAAACGCGGCGATGGCGTCTTTTTCACGTGGCCCTTTCTCGGCCCCCTGCTATTTGAAAACGAGACGAGCGACTGCCGCGACCATTGCGCCAACGAACGAAGTAAATGACACCGACGAACCCTTCTTGATGAGACGAATCCCCTGAAAAAACCGACTAACATATTTTTCTGCAGCCTTTCTCGCCTATCTACGCCTCGCAATGTTCATGGCCCTGGTATCAGCCGCCATCATCCTGTCGTTCCATCTCAAGCTCGAGCCCACCGAGATAGAGCTCCGCATGGCCAAGCCGTTGGGGCTGATCTTTTGGGTGCTATCGGCCACATGTTTGGGGTTGGGTCTGACAAACTACATCAGTAGGAACCTTGCCCCCCCTTAGCCTCTCTCTTCTTTG…
>mor_circ_0000202_junction_seq
TCTGGATGGAAGACTCAGAGTGAGCCAACAAACGCGGCGATG
>mor_circ_0000203
GCCTCCGATCCCAAGCAGCGTACATCTGCGGCCGGAGCAATCGCCAACATTATCACAGATCAAAAATGCCGAAAGCTGCTCTTGAGGGAACAGGTCGTTCACACAGTACTCACCGAGACCTTGACCGACTCGAGCCTGGAGAGTCGAGCTGCCGGCTGGGAGATCCTCAAG
>mor_circ_0000203_junction_seq
GCCGGCTGGGAGATCCTCAAGGCCTCCGATCCCAAGCAGCGT
>mor_circ_0000204
GTCCGGCGGGTTGAGGGCCGCTCTTTCTTGCGGGGTCCTCCACAATCTCTTTTCTGCACTCGAATGGCATGACCATTCACCCGGTCTGGAATCTGCTTGCGACGCCGTTCTCGTTCCACTACTTTCTCGGGAGATCTCGTCGGCCAGATTGGATGTTGAGGACACGCACTGGGATGTGCTTCAAACCACGCTTGAG
>mor_circ_0000204_junction_seq
GTGCTTCAAACCACGCTTGAGGTCCGGCGGGTTGAGGGCCGC
>mor_circ_0000205
GAATCACAGATGCGCAGAACCCCAACTTACCCCCGCCTTTCATCAGGCGAGGTGTTGGGCCATTTTCTGCGCCTCATAATGTTCAGGGCGGTCAAGAGCCCGAGGAAAAGGAGCCCGACGAGACTGAAGAGTTGCAGAAGAAGCTGGATGACGCAAAGCTCAGCCCCGAGGCCGCCAAG
>mor_circ_0000205_junction_seq
CTCAGCCCCGAGGCCGCCAAGGAATCACAGATGCGCAGAACC
>mor_circ_0000206
GATCCCAGAGAGAAGATCATGGAGAACCGTAGCATCCATGTCCACTGCCCTGCGGGCGCCATACCAAAGGATGGTCCCAGCAGCGGTATCGCACAGGCCATTGCTCTCATCTCACTCTTTTCCGGCAAGATCGTGCCGCCCACCATGGCCATGACGGGGCGAAATCTCACTACGTGGACGTGTCACTGCCGTCGGAGGAATCAAGGAAAAGCTTATTGGCGCCCTCCGTGCGGGCGTCAAGACGGTGCTACTCCCGAAGCAGAATGAGAAGGACGTTCAGGATCTGCCGCAAGAGGTGAAGGACGGTTTGAAAATCATTCTGGTCAG
>mor_circ_0000206_junction_seq
TTTGAAAATCATTCTGGTCAGGATCCCAGAGAGAAGATCATG
>mor_circ_0000207
GGGCGAAATCTCACTACGTGGACGTGTCACTGCCGTCGGAGGAATCAAGGAAAAGCTTATTGGCGCCCTCCGTGCGGGCGTCAAGACGGTGCTACTCCCGAAGCAGAATGAGAAGGACGTTCAGGATCTGCCGCAAGAGGTGAAGGACGGTTTGAAAATCATTCTGGTCAG
>mor_circ_0000207_junction_seq
TTTGAAAATCATTCTGGTCAGGGGCGAAATCTCACTACGTGG
>mor_circ_0000208
TGCTTGATTCCTGTCATCATGTCTGGAATCATCGCTGTCTACGCCCTCGTCGTCGCCGTCTTGATCGCCCAGGATCTCAACGCTCCGACTGCAGGCACGAGTTACGACCTTTTTAGAGGCATCATGCACCTCGCTTGCGGCCTGTCCGTCGGTCTTACTGGTCTTGCTGCCGGTTACTGCATCGGCATTGTTGGTGATAAGGGTGTCAGGGCTTACATGGAGCAGTCAAGAATCTTTGTTGGCATGGTGCTGATTCTGATTTTCGGCGAGGTTTTGGGTCTTTATGGG
>mor_circ_0000208_junction_seq
GAGGTTTTGGGTCTTTATGGGTGCTTGATTCCTGTCATCATG
>mor_circ_0000209
GTAACCGGCAGCAAGACCAGTAAGACCGACGGACAGGCCGCAAGCGAGGTGCATGATGCCTCTAAAAAGGTCGTAACTCGTGCCTGCAGTCGGAGCGTTGAGATCCTGGGCGATCAAGACGGCGACGACGAGGGCGTAGACAGCGATGATTCCAGACATGATGACAGGAATCAAGCACTAAAAGACAGGAGGACCGTGGGAGTTTTGTCAGCGGTGTCCATACCTCAGGAAACTAGGTCATCGGCTACTTGATGACGAAGTCAGCAGAAGGCGACTGGTGCTACTGCTAACTTACCTTCATGATGAGGTCTGGCCTAAAGGTTCCAACTCCCGCGATACCGATGCCCGACTTGGCGGTTCCGAATGCTGCGCCAGCACCTGTGTTTTAATTGTGTTTCG…
>mor_circ_0000209_junction_seq
CCGGAGAGTTCGACGGCATGGGTAACCGGCAGCAAGACCAGT
>mor_circ_0000210
TGATTCTATGGCGCGGGTGGTGCTACGGCGTGCAGTGGTGACCGTGGGTCACCAACTATGCTGCGCGACGTTGTCGGCGGGGTGCAGGCGAGCGGAGAGACTCGTATGTCTGTGCTAGGGCGGAGGGCACAAACCGG
>mor_circ_0000210_junction_seq
AGGGCGGAGGGCACAAACCGGTGATTCTATGGCGCGGGTGGT
>mor_circ_0000211
GTCAGTGATTCTATGGCGCGGGTGGTGCTACGGCGTGCAGTGGTGACCGTGGGTCACCAACTATGCTGCGCGACGTTGTCGGCGGGGTGCAGGCGAGCGGAGAGACTCGTATGTCTGTGCTAGGGCGGAGGGCACAAACCGG
>mor_circ_0000211_junction_seq
AGGGCGGAGGGCACAAACCGGGTCAGTGATTCTATGGCGCGG
>mor_circ_0000212
GTCAGGTCAGTGATTCTATGGCGCGGGTGGTGCTACGGCGTGCAGTGGTGACCGTGGGTCACCAACTATGCTGCGCGACGTTGTCGGCGGGGTGCAGGCGAGCGGAGAGACTCGTATGTCTGTGCTAGGGCGGAGGGCACAAACCGG
>mor_circ_0000212_junction_seq
AGGGCGGAGGGCACAAACCGGGTCAGGTCAGTGATTCTATGG
>mor_circ_0000213
CTGGAACGTTGGTTGCTGCGGAAGGGCAGGTCGCGTCGCAGGAGGAAGCTCGCTCCTAGGTATCTGATACGATCCCACCGCGGCCGGGTATTCTGTGCGGCTGGGCGATGCAGCATACGAAGATGAAGACATGCCGGGGCTGTGAGTCGGCATCATTTGTGGACCGGTACCTTGAGATCTCACGCCATACACACTACTGGTATCACTTCCCAGCCGCGGCCTCGAAGAGCCAAACGTTGCCGAGACAGGAGTGGGCTGCGGTGGTTGAGGTTGGTATTGAGGGAGTGGGCTTTGGTACTGAAAGGGGCTATCACGCGAGTCCCTGGGGTGCGGTGATGGCGTCAGGTGGCCGTGGGCTCGTGCTCCACTGTTCAGTTGGATGACGACAAAGTATATCGA…
>mor_circ_0000213_junction_seq
CTGCCTGGCAAACATTGGAGGCTGGAACGTTGGTTGCTGCGG
>mor_circ_0000214
ATATCGGCAACATCGTTCCGGCACCGGCAGCAACTCGGGCACCGGGCACTGTCTCGGTTTACTTTGTTTACAAGACCAAACTGAATGCTCGACCCGCAGGTCAGCTTGTTATATCCTGCTTTCAAGTCTAGACACCAAGAACCGCACATTCTACTGCGAAGCCCTCTCTCGTCCCAGGATCTTCCAGCCTCATCAGGTTTCAGCAAAAAGAAACGAAAAAGAAGAAAAGCAGGCATATCGACGATGATTCAACGGTGAACAGATCGCTATTAGACAAGGTTTACATGGAACAAGAGATTAAAACTATACAAAATGAGCTAGGAACCAGTTGGATACCCTGAGAGGCAGATTCCAGGGACGATTAAAGACAAAATGAGGATGACTCCAGGTATAATCCTG…
>mor_circ_0000214_junction_seq
CTGCCTGGCAAACATTGGAGGATATCGGCAACATCGTTCCGG
>mor_circ_0000215
CTTTCGTGAATGCTTTTGTCAACGCTGGGTTCGGTAACGACAAGATGATGCTCGTTGATGACAAGGAGAGCTGGGTTTGGAAGACCAAGGACGAAGGCATGATGTCGACGGTTGCATCCATGGGTACACTGCTTCTGTGGGATGTGGAGGCTGGATTGGACAAGG
>mor_circ_0000215_junction_seq
TGGAGGCTGGATTGGACAAGGCTTTCGTGAATGCTTTTGTCA
>mor_circ_0000216
AGGAGTCAACCAAGGACCTTGTCGACCTCGCCCTGGTTTTGGTACCTCTGTTCCTGAAAAGCAACGCAGAAGCCGACGCCGTGGATCTGATGAGCGAGCTCGAGATCATCGAGCAGCTTCCCAAGTTTGTCGACGAAAACACGTACGCGCGCGTCTGCCTGTACGTGGTCTCGATGG
>mor_circ_0000216_junction_seq
GCCTGTACGTGGTCTCGATGGAGGAGTCAACCAAGGACCTTG
>mor_circ_0000217
GATGGAAAGACGGTGGTGAATGGCAAGTACGAAGACAAGATCAACTGTGCGTTTGCGCCACGACCCCACGTGCTTTCTACCGGAGCATGCCTTACTGACCAAATCAACCAGCCACTGAGGAGTTGAGTGAAGAGGATCAGCAGCTTAAAAATGAGCTCGACATGCTTGTCGAGAGGCTCACGGTAGGACGCAATACCGGCGGACTGCCACCGCAGCTAGTTCTTCGGACCTGCGGACACTCAACTAACGGTCGGAGGTTTAGGAATCCGATGCATCTCTGTACAAGCCAGCCCTCGAGGCAATGAAGAACTTCATCAAGACGTCGACATCTTCCATGACGGCTGTGCCGAAACCTTTGAAGTTTCTCCGACCTCACTACGAGACGATGACGAAACTATA…
>mor_circ_0000217_junction_seq
GGCCCACCGGCGACAACAAGGGATGGAAAGACGGTGGTGAAT
>mor_circ_0000218
CTCGGCGGTGACAAGGACTACTTCTCAGCAAAGATCAGCAAGCACTACCTCAACATCGCACGAGTACTTTTCAATGTTGGCAAGGGCAAGAAGTGGAACAACATTCCTTTCTCCGCTTTCATCGAAGGTCTCACAAAGTTGCAGCCCAGG
>mor_circ_0000218_junction_seq
CTCACAAAGTTGCAGCCCAGGCTCGGCGGTGACAAGGACTAC
>mor_circ_0000219
TGGCTCTAACCTGACGTACCAGACCGGTGACCACATCGCAGTCTGGCCTACTAACCCGGGCGAGGAGGTCGACTGCCTCCTCGATGTGCTTGGGCTTACGGACAAGCGTGACACCGTAGTCAGCGTCAGGCCTCTTGAGCCAACCGCAAAGGTTCCCTTCCCCGCACCTACGACGTACGATGCCATTCTCCGCTACCACATGGAGATATGTGCTCCGGTCTCGCGTCAATTCATTGCCACACTGGCCGCCTTTGCGCCCGATGAGGAAACCAAGGCGGAGATGACCAAGCTCGGCGGTGACAAGGACTACTTCTCAGCAAAGATCAGCAAGCACTACCTCAACATCGCACGAGTACTTTTCAATGTTGGCAAGGGCAAGAAGTGGAACAACATTCCTTT…
>mor_circ_0000219_junction_seq
TTTCTCCGCTTTCATCGAAGGTGGCTCTAACCTGACGTACCA
>mor_circ_0000220
GTAGTCCTTGTCACCGCCGAGCTTGGTCATCTCCGCCTTGGTTTCCTCATCGGGCGCAAAGGCGGCCAGTGTGGCAATGAATTGACGCGAGACCGGAGCACATATCTCCATGTGGTAGCGGAGAATGGCATCGTACGTCGTAGGTGCGGGGAAGGGAACCTTTGCGGTTGGCTCAAGAGGCCTGACGCTGACTACGGTGTCACGCTTGTCCGTAAGCCCAAGCACATCGAGGAGGCAGTCGACCTCCTCGCCCGGGTTAGTAGGCCAGACTGCGATGTGGTCACCGGTCTGGTACGTCAGGTTAGAGCCACTGACGTCGACGTCGATGTGCAGACAATTGCGATCCTTGACGTTGAAAAGCTCATACGATTTGACAATGGGGGCAAT
>mor_circ_0000220_junction_seq
CGATTTGACAATGGGGGCAATGTAGTCCTTGTCACCGCCGAG
>mor_circ_0000221
GAAAATCATTACTGGCGACAAGACCAAGAACGGCTTGACGTACAAGAACGCCTTTACAGGTAGCGAGGCAGTGGATGTCCTTTCGTACATTATTAGGACGACCGATAGGAATCTGGCTTTGCTTCTTGGTCGCGCTCTTGATGCCCAAAAGTTCTTCCACGATGTTACTTATGAACACAGACTAC
>mor_circ_0000221_junction_seq
TTACTTATGAACACAGACTACGAAAATCATTACTGGCGACAA
>mor_circ_0000222
GCTAGCCTCGTAGCTAGCTGTCAAAAGCAAGCAAGGGATTATTTGTGTGATATTTTGCATACCAGTCCGACCGACCGACCGACCGACTTACCTACCACCTAACCTTCCTTACCTTATTCACCTACATTTAATATCTACCTACCTACCTACCGTCCTGATTCATTCCCTTGCCAACCGCCTAATCAAACACCGACATCACTGCAGGCTGCATGCGACGTGAATGCGCTGCAGCAGCAGTTTTTGACAGTATCAATTAGACACCGGACCATGTGAGGGAGCTCCAAGCCCCTCTTGAAAATGG
>mor_circ_0000222_junction_seq
CCAAGCCCCTCTTGAAAATGGGCTAGCCTCGTAGCTAGCTGT
>mor_circ_0000223
GGAAACTTTGGCCTCCTACCTCCGTACTTGCACGATAATGTGCAAGAGATCTCTCGGTTATTAGCGTTTTGCGAACTGTCAAGGGTTGGTCTCGACGATTTTTACGATGAACATGGCCTTTTTAACGCAGAAGAATCAAAGATTGCTGATATGATCACCTACATTACAGAAGCAGTGAAATTTCCGGGAGCTATATTGAAGCCAACGAGTCTTGCCAAACTTCGTCCCCTTTTTGGGTCGTGTACTGTCTTCAAAGG
>mor_circ_0000223_junction_seq
GTCGTGTACTGTCTTCAAAGGGGAAACTTTGGCCTCCTACCT
>mor_circ_0000224
GCGGACGAAGCGCACCGAAACCACTTTTTTCCTCGTGAACGATATATTGCATACGGAGGTTATAAGGGTGAGTTACCCTAGGCTTGCGAGGTACCTTTTTGGCGCGTGCTTGGGTTTTTGTAAGTACCTATAGTGAGCGGTATGCATAACCCTGGTCGAAAAATACCTGACAGGCCTAGGGAAACTTTGGCCTCCTACCTCCGTACTTGCACGATAATGTGCAAGAGATCTCTCGGTTATTAGCGTTTTGCGAACTGTCAAGGGTTGGTCTCGACGATTTTTACGATGAACATGGCCTTTTTAACGCAGAAGAATCAAAGATTGCTGATATGATCACCTACATTACAGAAGCAGTGAAATTTCCGGGAGCTATATTGAAGCCAACGAGTCTTGCCAAAC…
>mor_circ_0000224_junction_seq
GTCGTGTACTGTCTTCAAAGGGCGGACGAAGCGCACCGAAAC
>mor_circ_0000225
GGTCTTGGCCACCGGCGGCGGTGTTTACGAGCGAGCCGTCGAGTCGGAACTTCTGCCACTGGTACGCAACTGCCTCGACCGCGACCCCGAGATTGCCCCAAGCACCGTAGACGAGCCGTTTGGAAGCCCGGTCGAACGCGATAGCAAGTATGCCAAGAGG
>mor_circ_0000225_junction_seq
GATAGCAAGTATGCCAAGAGGGGTCTTGGCCACCGGCGGCGG
>mor_circ_0000226
GTGGAAAGTCCTCGTGATCGACGAGCAATCCAAGAAGATCATTGACAATGTCGTCAAGGAAGATGACATCCTCGACAAGAATATCGCCAGTTCGTTCCCGCCCCAATAAGACGACACGCCCTCCCTTTGCGCTGGCTTCTGCCCGTGTTCTGCGGCTACGATACTAACGGACGAACCAACTTGCAAACCCCCCACCTGTGCAGATATCGAGCGGATAGAGGAGAGGCGCGAGATGAACCCGACCATGGACGCCATATACATACTTTCCCCGCTACCTCATATTGTCGACTGTCTCGTGGCCGACTTCGACCGCCGGAGGTACAGAAAATCGTTTCTGGTGTGGACAGGCGTCCTCGACCCCCAGCTGCGCCGCCGTATCGACTCGTCGCCTGCCGCCCG…
>mor_circ_0000226_junction_seq
ATGGTGCAGTTGGCGCAAAAGGTGGAAAGTCCTCGTGATCGA
>mor_circ_0000227
GGCATGGGCCGACGACGACGACATCGATGACGGAACCACCGAGAGGTTGCCCGACCCCCAGACCATCGTCAACAAGGACGGCACCAAGACCATCATCAGCTGGCGCTTCAACGACCAGGGCCAAAAGGTCAAGACGACGCGCCGGGTGCGGCTGACGACGCACCGCGAGGTGGTGAACCCGCGCGTGGCCGAGCGCAAGAAGTGGGAGAAGTTTGGCCTGTCGGCCAAGGACGGCCCTGGCCCGGCATCGGACACAACCTCGGTCGGCGAGAACATCATCTTCCGCCCCTCGGCCAACTGGCGCAAGGACCAAAAGGACGAGAGCAAGGACGCCAACGCCAACGCTATGAAGGACAAGCTCAAGGACAAGAAGGTCAAGTGCAGAATCTGCAACGGAGA…
>mor_circ_0000227_junction_seq
CCACGCTGCGTGTCACCAACGGGCATGGGCCGACGACGACGA
>mor_circ_0000228
GCCCTTCTTGGCACCGGCGCCGCCGGCCGCACCGGGCGCGGACAGGATGCCACCCTCGTCGTCGCCGCCGCCACCGACGCCGCCCGCGGGGGCAGCCTCGCCAATGGGGGCCATGGTGTCCTTGTAGGGACAGCGGGCGGTGAAATGCTCTCCGTTGCAGATTCTGCACTTGACCTTCTTGTCCTTGAGCTTGTCCTTCATAGCGTTGGCGTTGGCGTCCTTGCTCTCGTCCTTTTGGTCCTTGCGCCAGTTGGCCGAGGGGCGGAAGATGATGTTCTCGCCGACCGAG
>mor_circ_0000228_junction_seq
ATGATGTTCTCGCCGACCGAGGCCCTTCTTGGCACCGGCGCC
>mor_circ_0000229
ACGACGGCATCTAGCTTTTGGGAAATCGCATTTGCTGCCACCCATAACCGACGGAACCCAGATCTGGATCAAGTCCGACATTCTATGGTCACAGAGTCGAACTCATCTCCGTCAGAAAGAAAGCAAAAAACTAGAGACAATCTCAAAATGGCTGCAGTTGCGAAGCCCGTCCAG
>mor_circ_0000229_junction_seq
GCAGTTGCGAAGCCCGTCCAGACGACGGCATCTAGCTTTTGG
>mor_circ_0000230
AGGCGAAACCGCAGTCACTCCAGCAGGCGATTCGCTAGCGTTCACCGAGTCCTCCTCAGCCGCTGAGGTGGATTGAGTGAGGTGAGAGTGCTGAAATGGTTCATGAGGCACGGTAACGGCACCGGGGCCGCTGCCCAGCTCGCTGAG
>mor_circ_0000230_junction_seq
GCCGCTGCCCAGCTCGCTGAGAGGCGAAACCGCAGTCACTCC
>mor_circ_0000231
GGGCACACATCTCCTGGCCCAGGCCCGTGTCGTTGTCAAAGGCGCCGGTCCACCACCTGTGGCTGCACTGGGAGCCGTTGGCGCCGCCTGTGCACGTCGAGGCGGCGGCCTGGGCGGACGGGAGCAGGAGC
>mor_circ_0000231_junction_seq
TGGGCGGACGGGAGCAGGAGCGGGCACACATCTCCTGGCCCA
>mor_circ_0000232
GGTGAAGGAAACCGGGTTGACCTTCTTACAGTCATCCCGCTTGTCGGCGCCGTCGACCACGTGGAAGTTCTGGTCTACGAAGCCGACGCCCGTCGACCAGTCAAAGATCTTGTTGGCCCAGTCCATGTAAGTCTGGTTGCCGGTGGCGCGGGCCAGGCGAGCAGACA
>mor_circ_0000232_junction_seq
CGCGGGCCAGGCGAGCAGACAGGTGAAGGAAACCGGGTTGAC
>mor_circ_0000233
GACCACCATCGACTGGGTTTGTGGCAGGACTGCCCAGTTACCTCGGCTCACCTCGGCCAGTCAGCCAGCCTGGTGGTCCTTCAGTCATTTCTTAGTCAATCAATGCCTGTCCTTGGCACGACCTCCCGACGTCTACCTTCCCTGCTCGTCTTGGCACGCCGCTCCCAGGCTTGGAATGGAATGGGCCTCGATCGCCCTGCCGGCTAAATCCAACCAGACATGGGATGACATTGAAGCCAAGTAACGTGTATACGTACTAC
>mor_circ_0000233_junction_seq
AGTAACGTGTATACGTACTACGACCACCATCGACTGGGTTTG
>mor_circ_0000234
GGACTGCCCAGTTACCTCGGCTCACCTCGGCCAGTCAGCCAGCCTGGTGGTCCTTCAGTCATTTCTTAGTCAATCAATGCCTGTCCTTGGCACGACCTCCCGACGTCTACCTTCCCTGCTCGTCTTGGCACGCCGCTCCCAGGCTTGGAATGGAATGGGCCTCGATCGCCCTGCCGGCTAAATCCAACCAGACATGGGATGACATTGAAGCCAAGTAACGTGTATACGTACTAC
>mor_circ_0000234_junction_seq
AGTAACGTGTATACGTACTACGGACTGCCCAGTTACCTCGGC
>mor_circ_0000235
GTTACCTCGGCTCACCTCGGCCAGTCAGCCAGCCTGGTGGTCCTTCAGTCATTTCTTAGTCAATCAATGCCTGTCCTTGGCACGACCTCCCGACGTCTACCTTCCCTGCTCGTCTTGGCACGCCGCTCCCAGGCTTGGAATGGAATGGGCCTCGATCGCCCTGCCGGCTAAATCCAACCAGACATGGGATGACATTGAAGCCAAGTAACGTGTATACGTACTAC
>mor_circ_0000235_junction_seq
AGTAACGTGTATACGTACTACGTTACCTCGGCTCACCTCGGC
>mor_circ_0000236
GACGTTGCTGAGGCCGTAGCAGGTGGAGCCGACGAGGGCAAAGAGGTCGCCCTTGAGCATGTCCTCGCCGGGCCCGCCGTTGCTGCCGGCCAGGTGGTCGGAGCCGATGAGCAGGCCCATGCCGCCGCAGCAGACGAGGATGCCGACGACCTGGAAGGGGCGGTAGCGGACCTTGAGGAAGAAGAAGGACAGCAGGACGACGACCACGATGGCCCAAAAGTTGATGAGCTGCGCCGAGAGCAGGTTGGTGTAGCGGTAGGCCAGCACG
>mor_circ_0000236_junction_seq
GTGTAGCGGTAGGCCAGCACGGACGTTGCTGAGGCCGTAGCA
>mor_circ_0000237
GCCATGGACTGAGAAATGCCGCCATTGTCTTCGTCGTGCACCAAAACGTAGTAGCGCAGATAGTTTGGAGACACCCAGTCGGGAACCTTGCTCCTGCCCTCGCTCGTTTCCTTGTACAGAGCTCGCAGCGCTTCTATCGGGGAAGGATTGCGTGAGCTTATAGCTATAACGCAAGCTACGGGATGGCCGAAAGTCTCGTGCCGCTCTACTGGCATCCCTGACAGCAGCCTCCGTAAATAGAGCGAGTAGTATGGCGAAGCAACATCGATGTCCATCTCTTGG
>mor_circ_0000237_junction_seq
ACATCGATGTCCATCTCTTGGGCCATGGACTGAGAAATGCCG
>mor_circ_0000238
GCTCCGACAGACGTCACGGCAATATCTCGGCGACCTTTGCCGTACTCCCTATTAATCAACATCACGAAATTGCAGTCCCCGCTATCGACCTATCAAATAATTGGCTGCTAGACCAGCTATTTTCTTTGTATACTACGCAGTTCAATTTTTAGTCAAGATTACACGTTGTCCTCGAAACATCATTCGCGATGTCTGGCGCAGGAGTAAGGCCCTCCAAGCTATTGCGCTGTACCCCCTCATCATAGTCGATACCATGAAGCTCACCAGGCAACACATAGGAGCGTGAAGCCGTCTTCCCGACCCGGCAGTCGCTGGGTATCATGAAGGCCAAGCTCAAGGGAGCTGAAACCGGCCACAGTCTGTTGAAGCGCAAGA
>mor_circ_0000238_junction_seq
ACAGTCTGTTGAAGCGCAAGAGCTCCGACAGACGTCACGGCA
>mor_circ_0000239
TGTCTATGTCCGCAACCTCGAGGAGCGCGTCAAACCCGACGTGCTCAAGGAGACGTTGACGACAATCTTTTCCGAGTACGGCAACATCATCGACATTGTTGCCAAGACCAACCTCAAGGCCAAGGGCCAGGCCTTTGTCGTCTTTGACGACCCAGCCTCCGCCCAGCGCGCTATAGAAGAGGTTCAGGGCTTTGAGATCTTTGACAAGCCCATCCACCTGGCCCTGGCCCGCACCCGGTCCGACGCCACCGTCAAAGCTAACGGGTCCGAGGAGGATCTCGAGGCGCACAAGAGGAGGCGTGTCGCTGAGATGGG
>mor_circ_0000239_junction_seq
GAGGCGTGTCGCTGAGATGGGTGTCTATGTCCGCAACCTCGA
>mor_circ_0000240
GTTAGCTTCTTTTTCGTTGGACTGAGTTTGGGAAACTCGAAAAAAAAGAAGAAAAAAACGAAATTCTATTCCTCCACTCCGTCTTTTGTCTACCAAATACCTGACGCAGTGTCGGAGTGCAATGACACATAC
>mor_circ_0000240_junction_seq
TCGGAGTGCAATGACACATACGTTAGCTTCTTTTTCGTTGGA
>mor_circ_0000241
TGTTCTCCATGTCTTGAATGACAACACCATCACTGTTAGACATGCTTCTACTCCGTCGATTAACAGGTTGGTGCGCCAATTTCACTTTGTTCCTTTTCTTTTCAGCCTCCAGTCTCATGATGACAACACTTTTTTTCAGTTCTGCTACTGAAAGCAATTGATGACAAACCTTATACCAAAAACAACCTCTGAATGAACTGTCAAACACACTATTTTCACATCTTCCCAGCCATTTCTCAACGACGTACTAATTTGTGTCGCACATATAGGTTCAACTCAGGTCAGCCATCAATAAGTGACATGGTACTTGCTAGGATCAAATCAGTAGGGTAAGCTACCCCCGAATAACCTTCATGCACCAGCCATGTTTCCTACCCACTATGATGATAATAGCTTATC…
>mor_circ_0000241_junction_seq
CTCTGGCCTTGCTTGCAAAGGTGTTCTCCATGTCTTGAATGA
>mor_circ_0000242
ATTCCCTTCAATCCGACACATTCTCCTCATCAGTTTACCGATCATGGCGATCAGATTCTTATGGATAGAGCCACCGAGCCTTGTGACTTAATGGGTAAGTTCCAGTCAACTCGCGTTCAAGCGCCGTCGACGAGCACTCAAAGCTGTTGATGAGAAAATTTCCATAACTTTTCGCGATCACCTGAGCGAACAGGAAAAAACATGCACTACCATCTGAAGCACACTCTTTTGAGGCTTTTGTTATTTGGAACTTGGACAAGACCGCTTTGTACTAATTTCCAGACGCAGTGTTCTCCATGTCTTGAATGACAACACCATCACTGTTAGACATGCTTCTACTCCGTCGATTAACAGGTTGGTGCGCCAATTTCACTTTGTTCCTTTTCTTTTCAGCCTCCA…
>mor_circ_0000242_junction_seq
GCTAGGATCAAATCAGTAGGGATTCCCTTCAATCCGACACAT
>mor_circ_0000243
TTTCGCAACGCCCCCAGGAACGGACCAACGGCCTCGCGGTTTCGAGCGCGGACATTAACGGCATGTGCCAATTCTCTCGCGACTGTAGATCTTGTCATTCGGTGCCACCTGTTGTGGTGCGGCAACATGCTCGATGGTCTGCTCAGCATGCGGGAAATGCGGTAACAGGTGAGTCCTTGCCCTGCTTTCCCATCACAGG
>mor_circ_0000243_junction_seq
GCCCTGCTTTCCCATCACAGGTTTCGCAACGCCCCCAGGAAC
>mor_circ_0000244
GGAGGCACGCTGTTGGAAGCAGTTCCCTGGGGAGGAGGCACGCTGTTGGAAGCAGTTCCCTGGGGAGGAGGCACGCTGGCCGAGCCAGTGCCCTTGGGCGGCTGGCTGGTGGTATCCTTGGGAGGCTGGCTGGTGGTATCCTTGGGAGGCTTGCTGCTGGTGTCCTTGGGGGGCTGGCTAGTA
>mor_circ_0000244_junction_seq
TCCTTGGGGGGCTGGCTAGTAGGAGGCACGCTGTTGGAAGCA
>mor_circ_0000245
GCAGTCGAAGCTGACGCTGGTGACAGTGATACCACAGTCCTTCTTGGGCTTGTTGGGCTGGGGAGGGTAAACAATGGTAACACCCTTGGCACCACCGCACTGGGTGTTCTTGATCGTGGAACCGCTCTTCTTGCAAGGAGAAC
>mor_circ_0000245_junction_seq
CGCTCTTCTTGCAAGGAGAACGCAGTCGAAGCTGACGCTGGT
>mor_circ_0000246
AAAGTCGCAATGAAGACATTCACCTTCCTATCCCTGGTCGCCGGGGCCACGGCTACCTTCAAGGGCGCCAACCCCTTCGAGTGCCCCTCCAACACTGACAACCAGTGCAAGCCCAAGCAGGCTGGTGGGTTCAACTGGAGTGACCTCAACCCGGGCAAGTTCAGCAGCTATGACGACTTCAACTTCAAGGGCTGGGAGTGCAAGGAGGACAAGTCCTTCACCCGCCGTGGCCACTTCGACCGCCGTACCTCGGGCAAGGTGATCGACGGTCGTGCCTCGAGCAACAAGGGTGACTGCCCCAGCTTCGACTCCAAGGACAAG
>mor_circ_0000246_junction_seq
AGCTTCGACTCCAAGGACAAGAAAGTCGCAATGAAGACATTC
>mor_circ_0000247
GAGATGGACCTGGTCGAGCTCATCGTCAGGCGAGCTTGCGCAAAGAGCACCGACGGAAAGATCACTAGGGCCGAGTTCCTCAACCAGGCCGCCAAGATCACCCGCTTCTCGCTCTTTACGCCTATGGAGGCAGACATCCTTTTCCACTTCGCCAGCCTCGACGAGCCCTCTGGCCGCCTGGGCCTGCGGGACTTTGCCAAAG
>mor_circ_0000247_junction_seq
GCCTGCGGGACTTTGCCAAAGGAGATGGACCTGGTCGAGCTC
>mor_circ_0000248
GGAGCAACAAGTCGAGATCAGGAAGGCGAAGCGCGAGGAAAACCTTGCCAAGCGCAGAGGAATTGGCACAGGCGCCGACCGTCCTGGTGCTTCGCTCGGTGCTGCTCCTGACAGCGACGATGATACCGCTCCGACAGAGTCTCAGGGTATGCAAGACACTTTACTAGAACTAATATGGCAAAACGATTTTTTTGTATTTGTTTTTTTCTTTTTTCTTTTTTATTTTCTTTTTTTACCTTGCACTTTACTAGAACTAATATGGCAAAACGATTTTTTTGTATTTGTTTTTTTCTTTTTTCTTTTTTATTTTCTTTTTTTACCTTGCATATAGTGCTTGCCTCACCGCTTTGTGTCAAGCAATTTCTTGGACCGGTTTTATTGCCACTCAACACCATGGGT…
>mor_circ_0000248_junction_seq
ACCTCCCTCAGATGGTACAAGGGAGCAACAAGTCGAGATCAG
>mor_circ_0000249
CTCGACAAGCCTTCGGGGAATACCGGCCTCGATAACAGCCTGGATCTTATCGTTGGAGCCATCCGAAAGGTACGAAATAGCCCAGCATGCATCGATCAAAACCTCGTCATCGAGAGAGTAAACAAGCTTGGCGAGAACAGGGAGGGCCGG
>mor_circ_0000249_junction_seq
GGCGAGAACAGGGAGGGCCGGCTCGACAAGCCTTCGGGGAAT
>mor_circ_0000250
GGTTTTGATCGATGCATGCTGGGCTATTTCGTACCTTTCGGATGGCTCCAACGATAAGATCCAGGCTGTTATCGAGGCCGGTATTCCCCGAAGGCTTGTCGAGCTGCTTATGCACGCGTCCACCTCGGTCCAGACTCCGGCCCTGCGCTCCGTCGGTAACATTGTCACCGGCGATGATGTGCAGACGCAAGTCATCATCAACTGCG
>mor_circ_0000250_junction_seq
CGCAAGTCATCATCAACTGCGGGTTTTGATCGATGCATGCTG
>mor_circ_0000251
GGATGGCATCCGAAAGGAGGCGTGCTGGACCATCTCTAACATCACCGCTGGTAACTCGGCGCAGATACAGTCTGTTGTTGATGCCAACATCATCCCCCCGCTGATCCACCTCCTGTCGAACGGCGACTTGAAGACGAGAAAGGAGGCGTGCTGGGCTATCAGCAACGCTACTTCTGGTGGCCTGCAGAAGCCTGATCAGATCAG
>mor_circ_0000251_junction_seq
GCAGAAGCCTGATCAGATCAGGGATGGCATCCGAAAGGAGGC
>mor_circ_0000252
GTCTGTTGTTGATGCCAACATCATCCCCCCGCTGATCCACCTCCTGTCGAACGGCGACTTGAAGACGAGAAAGGAGGCGTGCTGGGCTATCAGCAACGCTACTTCTGGTGGCCTGCAGAAGCCTGATCAGATCAG
>mor_circ_0000252_junction_seq
GCAGAAGCCTGATCAGATCAGGTCTGTTGTTGATGCCAACAT
>mor_circ_0000253
GAACAACCCGCTTCACATTTCCATATTCCCCTCCCACGACCCGACGACAAACACCCTGACGCCGGCCCGCACGCCGCTGCAATTCAGCCTCCTGCTCTCGTCGACGCTCGACGTGTTTGACCTGCGCGCCCGCCACCACACGGCCGGCGGGACGGGCCTGAGCGGCGACTTTGGTCTGCTGCACGCCGTGGACGAGCGTCTGGCCGCGTACGGCTTCGAGACCAACACGGGCGTGCGCTTCATCGTGGTCGTCGACATGCGCGGCCGCCGCATTGACGCCAGCGTTGTCGGCGGTCTCGGTGCGGGTGGTGCCGGCGCCACGGGTGGCGATGCGAAATCGGGCGCCGCGGCCAAGGCTGCCGCTGCCGCTGTTGGGCTGAGGGATGGCGAGATGAAGCCT
>mor_circ_0000253_junction_seq
AGGGATGGCGAGATGAAGCCTGAACAACCCGCTTCACATTTC
>mor_circ_0000254
GTGACGATCTGCATGATGATGTCGCGGTTGGTGAAGCGCACCACCAGGCGGTACTTGGGCGCATTGTACTTGTTCTTGGCCTGGGTGATCAACCGCTTACGGGCATAGTAGTCGGTCTTTCCCTGCTGTCTGCGCTTGTACTTGG
>mor_circ_0000254_junction_seq
GCTGTCTGCGCTTGTACTTGGGTGACGATCTGCATGATGATG
>mor_circ_0000255
CTTCTTGAGGACACGGCGGGCGATGAGCAGGCCGGTGGCGTAGGCGGCAGCCCAGTTGGTCAGACCGTGGGTGATGCCGTAGGCCTTGAGCTCGTGGGAGTAGGCCGAGGCGAAGACCTTGTCACCAGAGATCTCCGAGGTGACGATCTGCATGATGATGTCGCGGTTGGTGAAGCGCACCACCAGGCGG
>mor_circ_0000255_junction_seq
GTGAAGCGCACCACCAGGCGGCTTCTTGAGGACACGGCGGGC
>mor_circ_0000256
GACACGGCGGGCGATGAGCAGGCCGGTGGCGTAGGCGGCAGCCCAGTTGGTCAGACCGTGGGTGATGCCGTAGGCCTTGAGCTCGTGGGAGTAGGCCGAGGCGAAGACCTTGTCACCAGAGATCTCCGAGGTGACGATCTGCATGATGATG
>mor_circ_0000256_junction_seq
GTGACGATCTGCATGATGATGGACACGGCGGGCGATGAGCAG
>mor_circ_0000257
GACACGGCGGGCGATGAGCAGGCCGGTGGCGTAGGCGGCAGCCCAGTTGGTCAGACCGTGGGTGATGCCGTAGGCCTTGAGCTCGTGGGAGTAGGCCGAGGCGAAGACCTTGTCACCAGAGATCTCCGAGG
>mor_circ_0000257_junction_seq
TGTCACCAGAGATCTCCGAGGGACACGGCGGGCGATGAGCAG
>mor_circ_0000258
GTAGGCCTTGAAGGGGCGGCGGGTGCCCTCGTCGGTCTCGGCAGCCTCGGTGAGGGTGAACTCACCCTCGGGCTCCTCAACACCGGTGAAGTCCTCGTCGAGGCCAAGCTTCTTGAGGACACGGCGGGCGATGAGCAGGCCGGTGGCGTAGGCGGCAGCCCAGTTGGTCAGACCGTGGGTGATGCCGTAGGCCTTGAGCTCGTGGGAGTAGGCCGAGGCGAAGACCTTGTCACCAGAGATCTCCGAGG
>mor_circ_0000258_junction_seq
TGTCACCAGAGATCTCCGAGGGTAGGCCTTGAAGGGGCGGCG
>mor_circ_0000259
GGTCTCCATGTACTCGGCGACGTGGCCACCGAAGATGTACTTCTTCAGGGTCTCGCTGTCCAGCTCCTTGCTCTCAATGTCGAATCCGGGGAAACGGTTCTCGGAGTGGGGGATGAGGATGCCACCGTCCGAGGCACCCTTCATGGCGCCGAAAACACGGGCACCGGTGGAGGTGCGGGCAAGACCAACGTCGAGGTAGGCCTTGAAGGGGCGGCGGGTGCCCTCGTCGGTCTCGGCAGCCTCGG
>mor_circ_0000259_junction_seq
CGTCGGTCTCGGCAGCCTCGGGGTCTCCATGTACTCGGCGAC
>mor_circ_0000260
GGCTGCCGAGACCGACGAGGGCACCCGCCGCCCCTTCAAGGCCTACCTCGACGTTGGTCTTGCCCGCACCTCCACCGGTGCCCGTGTTTTCGGCGCCATGAAGGGTGCCTCGGACGGTGGCATCCTCATCCCCCACTCCGAGAACCGTTTCCCCGGATTCGACATTGAGAGCAAGGAGCTGGACAGCGAGACCCTGAAGAAGTACATCTTCGGTGGCCAC
>mor_circ_0000260_junction_seq
AAGTACATCTTCGGTGGCCACGGCTGCCGAGACCGACGAGGG
>mor_circ_0000261
CGCTCCTCATCGTCGTCGGCGAGGGTCTCCATGTACTCGGCGACGTGGCCACCGAAGATGTACTTCTTCAGGGTCTCGCTGTCCAGCTCCTTGCTCTCAATGTCGAATCCGGGGAAACGGTTCTCGGAGTGGGGGATGAGGATGCCACCGTCCGAGGCACCCTTCATGGCGCCGAAAACACGGGCACCGGTGGAGGTGCGGGCAAGACCAACGTCGAGGTAGGCCTTGAAGGGGCGGCGGGTGCCCTCGTCGG
>mor_circ_0000261_junction_seq
GGCGGCGGGTGCCCTCGTCGGCGCTCCTCATCGTCGTCGGCG
>mor_circ_0000262
CTCGGCAATCCTCTCCTGGACGCGAGCCTTCCTCTCGGCCAGGGTGAGCTTCTTGGCCTTGAACTTGAGCGACTCCTTCTTGTACTCCTCCTTGGACTTTTTGGCCTCGGCACCCTCGGGCTTCTTGAAGGGGTCCTCACGGATAGCGGCGTGGGCCTCGGTGTAGATGTCCTCAAGTCCATCGGCGTCAATGTCCTCG
>mor_circ_0000262_junction_seq
CCATCGGCGTCAATGTCCTCGCTCGGCAATCCTCTCCTGGAC
>mor_circ_0000263
GAAGCCGCTTACCGAAAAGGGAGAGGGCGAGGCGCTGAAGTTGTCGAGGTCAAACGAGGAGGCCAAGCCAAAAGATGCCAAGGATGTGGACCGCATTGCGAAAGCCTCCGAAGCCAAGGACGTGAAGAAGGCG
>mor_circ_0000263_junction_seq
GCCAAGGACGTGAAGAAGGCGGAAGCCGCTTACCGAAAAGGG
>mor_circ_0000264
ATTCACCTTGCTCTGAACCGCAACGACCTCGCACTCAAGGAAGTTAAGGCCGCGAGGAGCTGGGCTCAAGACAGCTTGCTGGTAAACCTGGCAGAGTCATGGGTTGGCCTGAGGAAGGTATGCGGGATCTCCCCATTTTCCATGTTGAACGAGAGCATAGCTATTTGGGCCTAGAATGCTGACGTGGGATACTTCTTGTCCGAGTAGGGAGGTGAGGCTTACCAACAGGCCTTTTACGTCTTCGAGGAGCTGGCACAGTCGGCATCAACAGCATCGGTGCGGACTCTTGTCGCTCAGGCTGTGGCTGAGCTTCATCTCGGCCGGACCGAAGAGGCACAGGCCGCTCTGGAGCAGGCCACGCAAAAGGACCCCAACTTTGCGGAGACGGTAGCGAACCTG…
>mor_circ_0000264_junction_seq
AGTGCAGATGAGCAGACCAGGATTCACCTTGCTCTGAACCGC
>mor_circ_0000265
GCTGCCGATGTCCTCGCCGAGGTGAAGGGGGAGTCGGACCCCGAGCTGGTGGTCGTCGGCGCCCTTGCCCAGCAAGCTCTCGGCAAGGCCGACGCTGCCGTCGCTGTTGTCGAGAAGCTGGCCGAGGCGAGCGGCGACAACCCGGTCGTGCAGGTTGTTGGCGGCACGG
>mor_circ_0000265_junction_seq
TGCAGGTTGTTGGCGGCACGGGCTGCCGATGTCCTCGCCGAG
>mor_circ_0000266
CTGCGATCCCGCATCGCCTTGGGCCAGGCTGCCGATGTCCTCGCCGAGGTGAAGGGGGAGTCGGACCCCGAGCTGGTGGTCGTCGGCGCCCTTGCCCAGCAAGCTCTCGGCAAGGCCGACGCTGCCGTCGCTGTTGTCGAGAAGCTGGCCGAGGCGAGCGGCGACAACCCGGTCGTGCAGGTTGTTGGCGGCACGG
>mor_circ_0000266_junction_seq
TGCAGGTTGTTGGCGGCACGGCTGCGATCCCGCATCGCCTTG
>mor_circ_0000267
GTTATTTTTTTTTGTGGGAGTCCTCAGTTCTGGGTCCCCGACTTCCATCCCTCCAGTGATGCCCGAGCACGATGAAGGACAGCAAAACAGGCTCTAACAAAACCTAGTTGCCCTGTCCCGTTTCCTCCGCCAGGAAGAATCCCTCTTCTTCCAGTGTGCTCATTGTCCTGAAGCATAAATGCCTGGCCCTCGTTGG
>mor_circ_0000267_junction_seq
TAAATGCCTGGCCCTCGTTGGGTTATTTTTTTTTGTGGGAGT
>mor_circ_0000268
CGTGAGCGTGAGCGTGCTCTCGAGATGTTCCGCACTGGCCGCTGCCCCATTTTGGTGGCTACTGCCGTTGCTGCTCGTGGTCTCGATATTCCCAACGTTACCCACGTCATCAACTATGATCTTCCCACCGATATTGATGACTACGTCCACCGAATTGGTCGTACCGG
>mor_circ_0000268_junction_seq
CCACCGAATTGGTCGTACCGGCGTGAGCGTGAGCGTGCTCTC
>mor_circ_0000269
GGTGGCAGGGAGGTTCTGGTTCTGCAAGAAGTCCGACAGCTCATCAGCGTTGCGCTTCGTCTCAACGAAGATAAGGGTGAGGCCGCCGCCGTGGGTGCTGAGCAGATCCAAGAGGTGGGAGATCTTGTCATCACGGTGCTTGACCTCCATGACGCGCTGAGTGAT
>mor_circ_0000269_junction_seq
CTCCATGACGCGCTGAGTGATGGTGGCAGGGAGGTTCTGGTT
>mor_circ_0000270
GGGAGGTTCTGGTTCTGCAAGAAGTCCGACAGCTCATCAGCGTTGCGCTTCGTCTCAACGAAGATAAGGGTGAGGCCGCCGCCGTGGGTGCTGAGCAGATCCAAGAGGTGGGAGATCTTGTCATCACGGTGCTTGACCTCCATGACGCGCTGAGTGATGTTCTCGGAGGTGGAACCGACAC
>mor_circ_0000270_junction_seq
TCTCGGAGGTGGAACCGACACGGGAGGTTCTGGTTCTGCAAG
>mor_circ_0000271
TTTGCCTACAGGTCGTGGGTTCGCCCTTGCGTCGTGTACGGTGGTGCCGACATTGGTAGCCAGCTCCGTCAGATTGAGCGTGGTTGCGATTTGCTCGTTGCCACTCCCGGTCGTCTTGTCGATCTCATCGAGCGTGG
>mor_circ_0000271_junction_seq
TGTCGATCTCATCGAGCGTGGTTTGCCTACAGGTCGTGGGTT
>mor_circ_0000272
GTCCCCACTCCCGTCCAGAAGTACTCAGTTCCCATCGTCATGGGTGGCCGTGATTTGATGGCTTGTGCCCAGACTGGTTCCGGAAAGACTGGTGGTTTCTTGTTCCCTATTCTCTCCCAGGCATTCAAGACTGGCCCTTCGCCCATCCCCGCAACAAACCAGGGACCTGGTGGTTACGGTCGGCAGCGCAAGGCTTACCCTACCTCTTTGATCCTGGCGCCCACTCGTGAGCTTGTTTCTCAGATCTACGATGAGTCTCGCAAGTTTGCCTACAGGTCGTGGGTTCGCCCTTGCGTCGTGTACGGTGGTGCCGACATTGGTAGCCAGCTCCGTCAGATTGAGCGTGGTTGCGATTTGCTCG
>mor_circ_0000272_junction_seq
AGCGTGGTTGCGATTTGCTCGGTCCCCACTCCCGTCCAGAAG
>mor_circ_0000273
GATCTGAGAAACAAGCTCACGAGTGGGCGCCAGGATCAAAGAGGTAGGGTAAGCCTTGCGCTGCCGACCGTAACCACCAGGTCCCTGGTTTGTTGCGGGGATGGGCGAAGGGCCAGTCTTGAATGCCTGGGAGAGAATAGGGAACAAGAAACCACCA
>mor_circ_0000273_junction_seq
ATAGGGAACAAGAAACCACCAGATCTGAGAAACAAGCTCACG
>mor_circ_0000274
GGGAACAAGAAACCACCAGTCTTTCCGGAACCAGTCTGGGCACAAGCCATCAAATCACGGCCACCCATGACGATGGGAACTGAGTACTTCTGGACGGGAGTGGGGACCTTGTACCGGGCAAGCTCAATGTTGCTGATAAGATGGTCATCCAGAGGAGGGTTGCTGAAGGTGTAGACGGGCTCGGGCACATCGTGACCAGAAGCCTCGACGGGGATGTCATCATACTTCTCGAAGTTGATACCG
>mor_circ_0000274_junction_seq
TACTTCTCGAAGTTGATACCGGGGAACAAGAAACCACCAGTC
>mor_circ_0000275
GATGGTCATCCAGAGGAGGGTTGCTGAAGGTGTAGACGGGCTCGGGCACATCGTGACCAGAAGCCTCGACGGGGATGTCATCATACTTCTCGAAGTTGATACCGGTGTGCTGCTTCGACGGGTCGTCGGGAGTGCCGAACAGCTCACGCTCGACGCGAGCGTTTACAGGACCGGGAATGTGCTTGCCATCACGCCACTGGCCGTCTCCTGAGCCTCTAGCATAGCCGCCACCACCACCGCCGCCATGGCCGCCGCCTTGGTTGCCGCCGCCATAAGC
>mor_circ_0000275_junction_seq
TTGGTTGCCGCCGCCATAAGCGATGGTCATCCAGAGGAGGGT
>mor_circ_0000276
GCCAGGCACACCAAGGTACAAAGAGGACAGAGGACACACCGCCTTGCCCAGCAAAACATAGTCTTCTTTTTTTTCGTCTTGGGAGGAAGGGAGCGACCAAACCTTTCACAGCTCTCTGCCCCTCTCGTCATCGGTTAATCCGGTGCAACGGCGATAAGGGGAAGAAAGAAGACACGCGAGCGGGACGAGGGGCCAGCTGAGGGATATCACACGAGCAATAGCGGGACATCGCTCCAGTCTACTTACTATTTAATTTTGGTAGCACTTTAACAGCAAGTAGCAACTGATAACAAAAACTAATGAATAAGAGGGGAAAAAAAGAGAAAAAAAGAGGCAGTTGTCGTTGGTGGTACACACGATAGGGTGCGGCCCACCGCGCTCTTGTTCCCGCTTGTCTCT…
>mor_circ_0000276_junction_seq
AACTCGCCCGGGCTGAAATAGGCCAGGCACACCAAGGTACAA
>mor_circ_0000277
GTAGTCGGGAACCAAGTTTCTCATTTACACACCCGGGCGAAAACATTGTTAGTCCATATAGACCGATTGGTCGACATGGCCCTAACACCGGTGAGCAAGCTACGGAGAGTTTGTCAGCGTTGATGACGGAGGGATGGAGGTATCAGATCAGCCATCAGCCAAGACGAGAGAGGGGAGGACAGCCAGTTTCTCTCTCACCGCTTCTGCTCAGATGTAAACAATTTGTTTGGCGCCTAAGTTTTCTGCTATCTGACCGATCGGGGTGTATGTGCAACGACAGGAACCAAGTTGCAGCCCGTCTTGGATGGAGACGTGGGCCATGTCACCACCAAATAGAGACATCTCATCACAGCGGCTGTATT
>mor_circ_0000277_junction_seq
TCTCATCACAGCGGCTGTATTGTAGTCGGGAACCAAGTTTCT
>mor_circ_0000278
GGCTTCGAAGGGGGAGAGAAGGAGCCGTACACCACCGTTCGCAAACCAAGACGTCTAATCGGCGCACGACAGGGACGGGTCTTGGGTTGGCAGGCCGGCATTACGGGGATCCAAGAACGCTGGCCCTAGAAAAAAAAGG
>mor_circ_0000278_junction_seq
GCTGGCCCTAGAAAAAAAAGGGGCTTCGAAGGGGGAGAGAAG
>mor_circ_0000279
ATTGCGCGATCGACTTCAAGGGCCAGCGAGGCATCTCGTGGCCAAGTCACGGCGTTGTCGAGGGAGAAGGCCAGAGTGGAGGAGCAGAATGTCAAGCTCAACAAGCAGCTCGGCGATGCTCAGCTTACCATCGCCGCTCTAGAAAAGAAGGCCGAGAAGCTCCAGCTGAACCTGGAAGACCTCAACCTTGAAGTCTCCCG
>mor_circ_0000279_junction_seq
CCTCAACCTTGAAGTCTCCCGATTGCGCGATCGACTTCAAGG
>mor_circ_0000280
ACCTGAGATAAAGCAGCGAAGAATATCAACTGCTTCTTCCAAGTCTACAACTTCAAACGTGACCACCGAGGCGTCGCTTCCCGACACATCGTCTCGGAGCCAGAGGACATTGCGTCATGTCAGGAAACTGGACGGGCTCCGCCACTCGAGGCAAGACCTCTCCTCGCCAAAGCCAGAGTACAAATCGGCTCAACTGGAGTATGATG
>mor_circ_0000280_junction_seq
CGGCTCAACTGGAGTATGATGACCTGAGATAAAGCAGCGAAG
>mor_circ_0000281
GTCTTTGTTTGGATAGTGAAGTTGCCAGGAGTTGCATAGCTGCACTGAAATTGGCCATCACTACCAGGAGTAGAGCAGTCTTCGACCGTCAGGTGAGTCACGTTGCTGCAGCTAGACCGTACGCCGAGGAACGGGTAGCTGCCCGGCCAGTTGCAGCTGGAGGTAGTGCAGACAAACCCCAAGTTTGCTGGCGTCGCAGTAAAGACGCCACTGAGGACTGCTCCG
>mor_circ_0000281_junction_seq
ACGCCACTGAGGACTGCTCCGGTCTTTGTTTGGATAGTGAAG
>mor_circ_0000282
GTGCTCAACTCGGTCAGCGCCACCCAATTGAGCAGCCGAGACGCCCAACTTGCCCGTTACGCAGTTTGGAAGCGCCAAACCGACCAGAACTCGCCCTGGGAGGTCACCGAGTGCACGCTGTCATTTGCAGCCTACTACTACGGCAACATCTCTGTGATTAAAAACAGGCTGCTCGTGGGCGCCTCG
>mor_circ_0000282_junction_seq
AGGCTGCTCGTGGGCGCCTCGGTGCTCAACTCGGTCAGCGCC
>mor_circ_0000283
CCAGCTTAACGCTGCTCAGCGTGCAGGTGGCGTCGTTGGAACGGAAAAGAAGTACGGCACTGCCAACTCTGTACGTATTCCATCAGCAATACCAACTTGAGTCTCGGTCAATGGTGTATCCGGTACTAATATGTTATCTTTCTATCATTACAGAGCAGAACGGAGGCCGGCTCCGGACAGTTCCTCACCAAGGTCGATAGGTCTGACGACATTGTCAAGCCCAAGACTGGCGACAAGGAG
>mor_circ_0000283_junction_seq
CCCAAGACTGGCGACAAGGAGCCAGCTTAACGCTGCTCAGCG
>mor_circ_0000284
GAGTTGGCAGTGCCGTACTTCTTTTCCGTTCCAACGACGCCACCTGCACGCTGAGCAGCGTTAAGCTGGCTCTTGTTCTTGATGGTGGTCAAGCGAGGGCCGCCGCCACCACCGCCGCCGACCCTGCTTCCGATCTTG
>mor_circ_0000284_junction_seq
CCGACCCTGCTTCCGATCTTGGAGTTGGCAGTGCCGTACTTC
>mor_circ_0000285
TATTTACAAAAGCAAAAGCCCAGTCTTGGCTAGGGGCGGGAAAAAGAATCTTGCAAGCTCCAGCTCTTTGCAGACTTGCAAAACGAACATTGGAGCTGCAGCTCTCGCCAATAATGTCCCCAGGGCAAGTTGCTGCTACTCGCTAGCACACAAGTTCCGATCCCGGACCCAAACCCCCTGTTCCAAGTCGTTCAGGGGTCCGCCATGCAGGGCGGGGTTTTGGAGGGGTCGAGCAAAAAACGTCATAGTTACAAGCTTCCCCTTTCTCTCCCCCATTCACTCCTAAAACACCAAAAAAGGAAACAGAAGATGTCACCCCAATAAAAAAAAGAGAAGATGACTTACAGTAGG
>mor_circ_0000285_junction_seq
GAGAAGATGACTTACAGTAGGTATTTACAAAAGCAAAAGCCC
>mor_circ_0000286
GCCCTCGTGGTCGTCGTCCCCAAGGACAAGCTCACCATCAACGGCCCGACCAAGTCGTGGGCCGGCAAGGGCTCCTCGGGCAAGGCCGTGCACCGCATCTTCTGCAGCGAGTGCGGCTCGCCCATTGCCCACGACCCGGACGCCGCGCCCGAGATCATTGCCATCAAGGGCGGCACTTTGGATGCCGAGATCAAGAAGAAGCTTAAGCCT
>mor_circ_0000286_junction_seq
ATCAAGAAGAAGCTTAAGCCTGCCCTCGTGGTCGTCGTCCCC
>mor_circ_0000287
GCGTAGCCGCGATGGAGCTGAAGATTGCCTTGAAGATGGTCGTCGGCGCAGGCGCCGCTGCTGGTTCCGTCAGAAAGCCGCACAAGACCGACGATGCGGACATGGCGACGGCCTGGTAGAAGGAGCGGTCGGCGTCGTCGAGCAGGCCGTGCAGGGACAGGCAGGCGCGGCAGGCGGTCCACTCAGCGAAGAAGGAGCCCCGGCAGAGGCACTGGGCGTGCGCATCCAGGTGCAGGGCCGTC
>mor_circ_0000287_junction_seq
GCATCCAGGTGCAGGGCCGTCGCGTAGCCGCGATGGAGCTGA
>mor_circ_0000288
GATGATCCAGCTGGTAGCTTGTGGACACACCTTGGGAGGAGTCCACTCAGTCGATTTTCCTGATCTTGTTACGCCCGGATCCGGTGGCCCCAATGGGGTTGTGGGCATGGACTCGACACAGGCCAGCTTCGACAACAGCGTCGTCACCGAGTATCTGGATGGCACGACACAGAACCCTCTCGTTGTCGGGCCTTCGGTCCA
>mor_circ_0000288_junction_seq
CGTTGTCGGGCCTTCGGTCCAGATGATCCAGCTGGTAGCTTG
>mor_circ_0000289
GAGACGGCGGTCGGTCTGGTCCGAACGGCGCGTCGTGTTTGCCACACACACATACACATCACGCATCCACGCCACACACAGACGGATACTTGGCGATTTAGCTACCGATAGCTGCTCCTTTCTGAGACGGTTAGCTGCCAAAACAACAAGAAAACAAACTAAACAGGTCAACATTACATGGGCGGATTTTATTTTGCTTCCCAAGCAAAGGACAAGAGCTGCGGGTTGGAGGGATAACGACAAAGTGGTTGGGGAAACATTGACGAGCTTCGAAACCTGGACGAACGATAGCCGGGTGGATTATTACCCTGGCCCTTGCGACAACAAACAAACATACCAACAACGCACACAGCGCATCCCACTATGAGCGGGAGCGATAGCGACTGCGAGGCCTCGCCG…
>mor_circ_0000289_junction_seq
TTCAGAAAGTCGCCGGCGAAAGAGACGGCGGTCGGTCTGGTC
>mor_circ_0000290
GGAAAAACATCTTCGCGGGCAGCACGCTTGGCGCAGGCCAATTAGGAACGCCCGTCAGCACCGATACTCTGCGAGCCAAGACGGCGACGGGAAATGCACCCATCAGCCTCTCGAGCGCGGATTTGCGGAGACCAAGCGAGGATGCCGTGTCAATTGCTGCATCTTTGGGCAACGGTGGAATGGAAAATCACGACGGCGCCGGCGCCGCAATAGGCCATGCGAATGGTACTGGAATCTTGGATCAATCGCACCTGGATGGCCACGGACATGTTCCTCATCTAATTT
>mor_circ_0000290_junction_seq
GACATGTTCCTCATCTAATTTGGAAAAACATCTTCGCGGGCA
>mor_circ_0000291
GCTGTCCACCCCGCCACCTGAGAACGCGCCATATCTGAACCAATTCGAGATGGGACTTTTCCACGGTGAACGATCTTACGCCGAGACGCAGCAGAACGGCCGCGGTGATCTAGCGGATGACTTGCACAAGGCCGGACCCCTTGGATCTGTGGGTTCGAACGACATTGACCCGGCTGCTCTAGCGCGCGTAGTCACTGGTGCGG
>mor_circ_0000291_junction_seq
CGCGCGTAGTCACTGGTGCGGGCTGTCCACCCCGCCACCTGA
>mor_circ_0000292
ATTTCCTTGACGTGCTTTCCATTGCAGCATAAGCCTGGGTCGACCCAGACTCCAGAATATCTTTCCGAGGGTCGATATCACACTGACAGGCTGACAGCAGACCACAACATTGATTGACAAGATGTTACAAGTCTGCTCAAATACTGCAAGATTGTGGCCTTTGTGCTGAAGTGCATCCTGCATAAGCAGAGGCCATAGAAAACACCAATTGGCTCCTTGGTTCAATTCGATCAGAAACATACGGATATGTATTATTTGTGGTCAATCGAAATACGCACGAGAATG
>mor_circ_0000292_junction_seq
ATCGAAATACGCACGAGAATGATTTCCTTGACGTGCTTTCCA
>mor_circ_0000293
GACAGCAGAAATCTTCGCAATGGCTTCCCGACCGACCGTTACGATCATCGGCGCCGATGGCAAGGCCAGCGGTGCCACCCACCCGATCCCCAATGTCTTCACGGCCCCTATCCGTCCCGACATTGTTCAGCAGGTTCACAAGGGAATGGCAAAGAACAAGCGCCAGCCGTACGCCGTTAGCGAGAAGGCCGGTCACCAGACCTCTGCCGAGTCTTGGGGAACTG
>mor_circ_0000293_junction_seq
CTGCCGAGTCTTGGGGAACTGGACAGCAGAAATCTTCGCAAT
>mor_circ_0000294
GACAGCAGAAATCTTCGCAATGGCTTCCCGACCGACCGTTACGATCATCGGCGCCGATGGCAAGGCCAGCGGTGCCACCCACCCGATCCCCAATGTCTTCACGGCCCCTATCCGTCCCGACATTGTTCAGCAGGTTCACAAGGGAATGGCAAAGAACAAGCGCCAGCCGTACGCCGTTAGCGAGAAGGCCGGTCACCAGACCTCTGCCGAGTCTTGGGGAACTGGGTTAGTGCAACCTGAAATGGGCGAATATTTGGTCTCGAGATTGAGAGCACCAAGCATCAAATCTGGCGGAGTTTGAGGAAAGGAGGCATCATTGGACTTGCTATCGCTAGCCTTGAGCCTCCTCAAAATCCAATCCTCAGATGAAGCTCAGTTTGCGGCGCCAAACCAAATAAC…
>mor_circ_0000294_junction_seq
GGGCCATGCGTGCCGGTAAGGGACAGCAGAAATCTTCGCAAT
>mor_circ_0000295
GCAGAAATCTTCGCAATGGCTTCCCGACCGACCGTTACGATCATCGGCGCCGATGGCAAGGCCAGCGGTGCCACCCACCCGATCCCCAATGTCTTCACGGCCCCTATCCGTCCCGACATTGTTCAGCAGGTTCACAAGGGAATGGCAAAGAACAAGCGCCAGCCGTACGCCGTTAGCGAGAAGGCCGGTCACCAGACCTCTGCCGAGTCTTGGGGAACTG
>mor_circ_0000295_junction_seq
CTGCCGAGTCTTGGGGAACTGGCAGAAATCTTCGCAATGGCT
>mor_circ_0000296
GGCCAGCGGTGCCACCCACCCGATCCCCAATGTCTTCACGGCCCCTATCCGTCCCGACATTGTTCAGCAGGTTCACAAGGGAATGGCAAAGAACAAGCGCCAGCCGTACGCCGTTAGCGAGAAGGCCGGTCACCAGACCTCTGCCGAGTCTTGGGGAACTGGGTTAGTGCAACCTGAAATGGGCGAATATTTGGTCTCGAGATTGAGAGCACCAAGCATCAAATCTGGCGGAGTTTGAGGAAAGGAGGCATCATTGGACTTGCTATCGCTAGCCTTGAGCCTCCTCAAAATCCAATCCTCAGATGAAGCTCAGTTTGCGGCGCCAAACCAAATAACAGCCACACACACACACACACACACACACAAACTCTCGGATCACGTTGCTAACAATGGCATCAC…
>mor_circ_0000296_junction_seq
CCCTACCAAGGTTTGGCGCAAGGCCAGCGGTGCCACCCACCC
>mor_circ_0000297
GCAGGTTCACAAGGGAATGGCAAAGAACAAGCGCCAGCCGTACGCCGTTAGCGAGAAGGCCGGTCACCAGACCTCTGCCGAGTCTTGGGGAACTGGTTAGTGCAACCTGAAATGGGCGAATATTTGGTCTCGAGATTGAGAGCACCAAGCATCAAATCTGGCGGAGTTTGAGGAAAGGAGGCATCATTGGACTTGCTATCGCTAGCCTTGAGCCTCCTCAAAATCCAATCCTCAGATGAAGCTCAGTTTGCGGCGCCAAACCAAATAACAGCCACACACACACACACACACACACACAAACTCTCGGATCACGTTGCTAACAATGGCATCACAATAGGTCGTGCCGTTGCCCGTATTCCCCGTGTCTCTGGTGGTGGTACCCACCGTGCCGGTCAGGCC…
>mor_circ_0000297_junction_seq
GTGCCGGTCAGGCCGCTTTCGGCAGGTTCACAAGGGAATGGC
>mor_circ_0000298
GGTTCACAAGGGAATGGCAAAGAACAAGCGCCAGCCGTACGCCGTTAGCGAGAAGGCCGGTCACCAGACCTCTGCCGAGTCTTGGGGAACTGGTTAGTGCAACCTGAAATGGGCGAATATTTGGTCTCGAGATTGAGAGCACCAAGCATCAAATCTGGCGGAGTTTGAGGAAAGGAGGCATCATTGGACTTGCTATCGCTAGCCTTGAGCCTCCTCAAAATCCAATCCTCAGATGAAGCTCAGTTTGCGGCGCCAAACCAAATAACAGCCACACACACACACACACACACACACAAACTCTCGGATCACGTTGCTAACAATGGCATCACAATAGGTCGTGCCGTTGCCCGTATTCCCCGTGTCTCTGGTGGTGGTACCCACCGTGCCGGTCAGGCCGCT…
>mor_circ_0000298_junction_seq
GTGCCGGTCAGGCCGCTTTCGGGTTCACAAGGGAATGGCAAA
>mor_circ_0000299
GGTTCACAAGGGAATGGCAAAGAACAAGCGCCAGCCGTACGCCGTTAGCGAGAAGGCCGGTCACCAGACCTCTGCCGAGTCTTGGGGAACTGGTTAGTGCAACCTGAAATGGGCGAATATTTGGTCTCGAGATTGAGAGCACCAAGCATCAAATCTGGCGGAGTTTGAGGAAAGGAGGCATCATTGGACTTGCTATCGCTAGCCTTGAGCCTCCTCAAAATCCAATCCTCAGATGAAGCTCAGTTTGCGGCGCCAAACCAAATAACAGCCACACACACACACACACACACACACAAACTCTCGGATCACGTTGCTAACAATGGCATCACAATAGGTCGTGCCGTTGCCCGTATTCCCCGTGTCTCTGGTGGTGGTACCCACCGTGCCGGTCAGGCCGCT…
>mor_circ_0000299_junction_seq
CGCATGTTCGCCCCTACCAAGGGTTCACAAGGGAATGGCAAA
>mor_circ_0000300
GAACAAGCGCCAGCCGTACGCCGTTAGCGAGAAGGCCGGTCACCAGACCTCTGCCGAGTCTTGGGGAACTGGTTAGTGCAACCTGAAATGGGCGAATATTTGGTCTCGAGATTGAGAGCACCAAGCATCAAATCTGGCGGAGTTTGAGGAAAGGAGGCATCATTGGACTTGCTATCGCTAGCCTTGAGCCTCCTCAAAATCCAATCCTCAGATGAAGCTCAGTTTGCGGCGCCAAACCAAATAACAGCCACACACACACACACACACACACACAAACTCTCGGATCACGTTGCTAACAATGGCATCACAATAGGTCGTGCCGTTGCCCGTATTCCCCGTGTCTCTGGTGGTGGTACCCACCGTGCCGGTCAGGCCGCTTTCGGTAACATGTGCCGTTCC…
>mor_circ_0000300_junction_seq
CGCATGTTCGCCCCTACCAAGGAACAAGCGCCAGCCGTACGC
>mor_circ_0000301
GCCGTACGCCGTTAGCGAGAAGGCCGGTCACCAGACCTCTGCCGAGTCTTGGGGAACTGGTTAGTGCAACCTGAAATGGGCGAATATTTGGTCTCGAGATTGAGAGCACCAAGCATCAAATCTGGCGGAGTTTGAGGAAAGGAGGCATCATTGGACTTGCTATCGCTAGCCTTGAGCCTCCTCAAAATCCAATCCTCAGATGAAGCTCAGTTTGCGGCGCCAAACCAAATAACAGCCACACACACACACACACACACACACAAACTCTCGGATCACGTTGCTAACAATGGCATCACAATAGGTCGTGCCGTTGCCCGTATTCCCCGTGTCTCTGGTGGTGGTACCCACCGTGCCGGTCAGGCCGCTTTCGGTAACATGTGCCGTTCCGGTCGCATGTTC…
>mor_circ_0000301_junction_seq
CGCATGTTCGCCCCTACCAAGGCCGTACGCCGTTAGCGAGAA
>mor_circ_0000302
GGCCGCTTTCGGTAACATGTGCCGTTCCGGTCGCATGTTCGCCCCTACCAAGGTTTGGCGCAAGTGGCACATCAAGGTCAACCAGGGCCAGAAGTGAGTAGCGACTAGTGGGAAATTCAGACCACCAGTAAAGGGACTATACTGACTTTCGCCCTAGGCGCTTCGCTACCACCTCCGCTCTCGCTGCTTCGGCCGTCGCCCCTCTCCTGCTCGCCCGCGGTCACAGGATCAGCAACATCCCCGAG
>mor_circ_0000302_junction_seq
AGGATCAGCAACATCCCCGAGGGCCGCTTTCGGTAACATGTG
>mor_circ_0000303
TCTTGGCAAGAGCGGCACCGCTGAAAGCAGCAGAGTCGATAACCAGGGGAACCTCGGGGATGTTGCTGATCCTGTGACCGCGGGCGAGCAGGAGAGGGGCGACGGCCGAAGCAGCGAGAGCGGAGGTGGTAGCGAAGCGCCTAGGGCGAAAGTCAGTATAGTCCCTTTACTGGTGGTCTGAATTTCCCACTAGTCGCTACTCACTTCTGGCCCTGGTTGACCTTGATGTGCCACTTGCGCCAAACCTTGGTAGGGGCGAACATGCGACCGGAACGGCACATG
>mor_circ_0000303_junction_seq
ATGCGACCGGAACGGCACATGTCTTGGCAAGAGCGGCACCGC
>mor_circ_0000304
GGTTTGGCGCAAGTGGCACATCAAGGTCAACCAGGGCCAGAAGTGAGTAGCGACTAGTGGGAAATTCAGACCACCAGTAAAGGGACTATACTGACTTTCGCCCTAGGCGCTTCGCTACCACCTCCGCTCTCGCTGCTTCGGCCGTCGCCCCTCTCCTGCTCGCCCGCGGTCACAGGATCAGCAACATCCCCGAGGTTCCCCTGGTTATCGACTCTGCTGCTTTCAGCGGTGCCGCTCTTGCCAAGACTGCCGCCGCTGTCGGTCTCCTGAACGCCGTCGGCGCCGGTGCTGACCTTGACAAGGTCAAGAA
>mor_circ_0000304_junction_seq
TGACCTTGACAAGGTCAAGAAGGTTTGGCGCAAGTGGCACAT
>mor_circ_0000305
GGATCAGCAACATCCCCGAGGTTCCCCTGGTTATCGACTCTGCTGCTTTCAGCGGTGCCGCTCTTGCCAAGACTGCCGCCGCTGTCGGTCTCCTGAACGCCGTCGGCGCCGGTGCTGACCTTGACAAG
>mor_circ_0000305_junction_seq
GCCGGTGCTGACCTTGACAAGGGATCAGCAACATCCCCGAGG
>mor_circ_0000306
GCAACATCCCCGAGGTTCCCCTGGTTATCGACTCTGCTGCTTTCAGCGGTGCCGCTCTTGCCAAGACTGCCGCCGCTGTCGGTCTCCTGAACGCCGTCGGCGCCGGTGCTGACCTTGACAAGGTCAAGAAGTCGAGGGCCATGCGTGCCGGTAAGGGTAAGCTTCGTGGCCGCAG
>mor_circ_0000306_junction_seq
GGGTAAGCTTCGTGGCCGCAGGCAACATCCCCGAGGTTCCCC
>mor_circ_0000307
GACTGCCGCCGCTGTCGGTCTCCTGAACGCCGTCGGCGCCGGTGCTGACCTTGACAAGGTCAAGAAGTCGAGGGCCATGCGTGCCGGTAAGGGTAAGCTTCGTGGCCGCAGGTACCGCCAGCGCCGCGGTCCCCTGGTCATCTACGACCCTGCCACCGACGGCACCGACCTTGTCAAGGGCTTCCGCAACATCCCAG
>mor_circ_0000307_junction_seq
AGGGCTTCCGCAACATCCCAGGACTGCCGCCGCTGTCGGTCT
>mor_circ_0000308
CGCTGAGGGGGTGGTGGTGGTGCCGTAGATGTTGTCGAGGGCCTTGAAACCAGCGGAGGTCCAGACAATGAAGCGACCAAGGTGGCCACCAGGGGCGAGCTGGAGGAGGTTGAGGGAGTAGACGGAGCTGGTCTCGACACCTGGGATGTTGCGGAAGCCCTTGACAAGGTCGGTGCCG
>mor_circ_0000308_junction_seq
CCCTTGACAAGGTCGGTGCCGCGCTGAGGGGGTGGTGGTGGT
>mor_circ_0000309
GTGAAATCGATCTGCTGAAATGACATTGCACTATGGTTTTCCATGAACCCACTAGACGCCCCGTAAAAAAGAAGACAACCTTTTGAAATCCCCATGCCCAAACACCCAACCTAGTTCTCGTGAAGCTGAGTCTTGAACGCCTCAGGTACCTCAGGCTTGCCCTCCCTGAGCTTCTCCTCACCAAGCTTGTTCTTTTGGTAGGCGGAAGCGTAAGGGTTAAGGCGGAGGAGGATCTGCTTGTTCCTGAGAGGGTTCTTCTTGAGGCAACCCTGGCGCTTTGTGCGGGCAGTGCCCTTGGGTGCGCGCAAGACGCTCTGGATTTCGGAGCTGTTGATCAGACGGGTAAGGTCTGCTTGGCTGACGACGTTAGAGGGCAGGAGGAAGTCCTTCTTGAGCGCT…
>mor_circ_0000309_junction_seq
GCGCTGAGGGGGTGGTGGTGGGTGAAATCGATCTGCTGAAAT
>mor_circ_0000310
GACATGACTCCTGGATCACCGTGGCGACGAATGCCGCGTGGCGATGAATCATGCCATCGACATCCTCTGCCGAACTCAGTGTCTCCTTCAGCGCTTCGATGTTTGGCGTGAAAACCAGAGTCGTGAGGTATGTCATCACA
>mor_circ_0000310_junction_seq
GTCGTGAGGTATGTCATCACAGACATGACTCCTGGATCACCG
>mor_circ_0000311
GGTTTTGTGACCCTGCAACATGAACAGTATTTCCCTGACTACCTGTGCCTCAGTTATTGGTATTTTGCTTCTACGTCCCTCATCGCCAGGGCAAGGTGATTCCAAACGCCAGGACTGAGACTCTTTCACGTCGTCTAGGTTGATCGAGCTTGGCCCGGTCGAGCTCAAGTCTTGAGGAATCTTGAGTTGAGGG
>mor_circ_0000311_junction_seq
TGAGGAATCTTGAGTTGAGGGGGTTTTGTGACCCTGCAACAT
>mor_circ_0000312
GCGACGCTCACGCGAACCCTCAAGCCTCATGGCACCCCCGTGGTTGTCCTGGCCGTCGACAGGACCAGCACGCTTCTTGCCACCGGCGCCGCTGATGGAGCAATCAAGGTCTGGGACATAGTTGGCGGATATGTCACCCATACCTTCCGTGGGCCGAGCGTATTAGCCTCGGCCCTACGCTTCTTCGAGGTGGCTGCCACCGCCGAGGACACCAAGGGCCAGAAAAAGAAGAAGGGCAAGAAGAGCCAGGGTGCGGCGGAGGCAGAGAGCGATG
>mor_circ_0000312_junction_seq
CGGCGGAGGCAGAGAGCGATGGCGACGCTCACGCGAACCCTC
>mor_circ_0000313
GTTAGTGTTGTAGCGCACGCCGCGGTGGTCGCCGTTTGGCCCGTCGCCGCCTCGCACGCTGCCTTCTGTCGGGGCGTTGGGCCGCAGCTCGGCCGACCAGACGCCCGGTGGTCCGTCCGACGCGAGTTCGTCCGGGTCCCTATCCACGTGTACCAGCGTAGCAAAGACGCGCTCCGTGCCCTCTTCGTCGTCCTCGTCGCTGTCATAGTCCTCCGCAGCCGGCACCGATGAGAACGTGCTCTGCCGGCGGATGGCGGCATGTGGGGCCTGGCTCTGACCCGCGCCGCCTTCTCCCCCGAGGACGACGCTCTCTGGCCTCGGGACGCCGTCGGATGTCCGCCTGGGCCGGTGAAGG
>mor_circ_0000313_junction_seq
GTCCGCCTGGGCCGGTGAAGGGTTAGTGTTGTAGCGCACGCC
>mor_circ_0000314
CCAGCCATCCACAGCTGTTAACATCTTTTGTCGCCTTATCAAGCACATATAGGTGAGCGACCATCTCGACCCCAAGCAACAACTATCAGCTCTGTCCATCAACTCATCTCTACCCGCCTACAGGCCCATCCTTGCATCTTGTCATCAACTCTGTCATTTTCCATCAAAAACAAACTCAAGTCTGGCTGGAACACAGAAACACGAAGCATCAACCAGAAATCGCTTATCAACTACATACAACATGGCACCAACCAATTTCAAGACGTACGAGTCTCAGGCTAGGCTGCTCGCCGCAGTTATTGCTAGTGCTCCGGACTTGAAGCTTAACTTCAAAGG
>mor_circ_0000314_junction_seq
CTTGAAGCTTAACTTCAAAGGCCAGCCATCCACAGCTGTTAA
>mor_circ_0000315
CTAGCAACATCAACACCAGGTACATTCCTCCCATGCTCACTCCAACCAACCAACACGGACCCTCGTAACAGCAATACTCCACGCAGCCCTTCGGGTTTTCCCTCACTTCTCCCCACTGCCACCTGTTCTTCCTCGGTCGCAACTCTTCGTCAAACTCGAATACAAATCTGAGTGACAAGTAACCTCGAGCCGACCGAGCCACCGCCGCCTCTCAATATCTCTCCTTCCTTCCATCTCTTTGCGTCCTGATCATCAGTCCTTCTGACCATTCTTTTCGCAGCCAGCCATCCACAGCTGTTAACATCTTTTGTCGCCTTATCAAGCACATATAGGTGAGCGACCATCTCGACCCCAAGCAACAACTATCAGCTCTGTCCATCAACTCATCTCTACCCGCCT…
>mor_circ_0000315_junction_seq
CTTGAAGCTTAACTTCAAAGGCTAGCAACATCAACACCAGGT
>mor_circ_0000316
TGGAAACAACTAGGCCAAGCTCTAAATCACCGTCATTCTCAGGTCAGTGAACATAACTTTGACCTTGTTCTCCTTTCTTCCTTACCTCGTCTAGCAACATGTTCCTTGCTTTACTTGTCTAAACACGTCTTTTAACAGACTCGGGAAAACAATTGAGCCAAGGTCTACCACCTCTACCGTCAGGTCAGTTAAAATTATATTCATGTTATAGCTTCCTCCTTCCTCCATTAAACCATTTATCGGGCCGCATTTCTGGCCAGTACTTCGACACTCTCCTCTCTCTTTTTTTCCTTCAGATTTGTACCTTCGCCCAAACCCTCTTTCCGCTCCTGCCTAAGTTGGCACCCATTTGTGGTTCGGCAGATTTTGCCAACGAACCTTGGACCGAATATCTGGCGA…
>mor_circ_0000316_junction_seq
CTTGAAGCTTAACTTCAAAGGTGGAAACAACTAGGCCAAGCT
>mor_circ_0000317
ATGGTCTACACTTCTGCCGAGGCCCTTGCCAACTGCCTGAACGCCGATGAGATCGCCACCGGTCTGATCTACCCCCGCATCGACAGGGTCCAGGACGCTTCCTTAGTCGTTGCTAGGGAGGTGATGAAGTGCTGCCGTCGCCAAGG
>mor_circ_0000317_junction_seq
GAAGTGCTGCCGTCGCCAAGGATGGTCTACACTTCTGCCGAG
>mor_circ_0000318
CGCAACGACGTACTACCCCAACCAGGGAAACAACGTCTACGTCTTCCCTGGTATCGGACTGGGTGCTATCCTCGCTAAGGCCAGCAGGGTCACTGACGAGATGGTCTACACTTCTGCCGAGGCCCTTGCCAACTGCCTGAACGCCGATGAGATCGCCACCGGTCTGATCTACCCCCGCATCGACAGGGTCCAGGACGCTTCCTTAGTCGTTGCTAGGGAGGTGATGAAGTGCTGCCGTCGCCAAGG
>mor_circ_0000318_junction_seq
GAAGTGCTGCCGTCGCCAAGGCGCAACGACGTACTACCCCAA
>mor_circ_0000319
GGGCGGGCGAACTCGATAACATCCTCCAGGGTCTGGAACTGATGGCCGTTGTTGTCGTCCCTGGCAAAGTAGCGCTTGTGAGAAGGAAGCTTGGCTCCGTCGAACCTGTCGCTGGTGATAAGTCCCTTG
>mor_circ_0000319_junction_seq
TCGCTGGTGATAAGTCCCTTGGGGCGGGCGAACTCGATAACA
>mor_circ_0000320
GACGCTGCTCCTCAACCGGAACGTTGCTCAGCTTGACGGCGTTGATGTATCCGGCGAGAACCACGGCTCCGGTACCCTATATCAGGGGCAAGTGTCAAGGTTAGTGTATACACGACCGAGCACGGACCGATCGCCAGACTAGGCAGGTGCTATACAGCACAAGACTAAGGGGCCACACATACCTGGATGTCATCGTTGAACATGCAGTTCAGCTTGGGGTCGAACCGGTAACGGTCCAGGTAGTTGAAGGCCTTCTCGGTCTCAAAATCCTCAAACTGGACAACCAT
>mor_circ_0000320_junction_seq
ATCCTCAAACTGGACAACCATGACGCTGCTCCTCAACCGGAA
>mor_circ_0000321
ACCATGCTGGCGAACTGGCCCTACCCCAACCCTGAGATCTGTGTCATCACGGACGGTTCTCGTATCCTGGGTCTGGGCGACCTCGGCATCAACGGTGTCGGTATCAGCATTGGAAAGCTTGCGCTGTACACTGCCGCTGCCGGTATCCACCCCTCCAAGCAGTTGCCCATTGTCATCGACTGTGGCACCAACAACGGAGGAGAACCTGCGCGACCCTCTCTACCTTGGTCTGCGCTCCAAGCGTCCCTCTGTCCAGGAGCAGCAGGACTTCTGCGACGAGGTCATGCACTCCATCAAGGAGGTCTACCCCAACATGGTTGTCCAGTTTGAGGATTTTGAGACCGAGAAGGCCTTCAACTACCTGGACCGTTACCGG
>mor_circ_0000321_junction_seq
AACTACCTGGACCGTTACCGGACCATGCTGGCGAACTGGCCC
>mor_circ_0000322
GGGCCAGTTCGCCAGCATGGTCTTGATAGACTTTCGCTGCTTAATCGAAATGTACAAGGCCTCCGGGCGGGTGAAGAGGGAAGAGTACTGCGATATGTCAGTTTTCTGCTATGCGACACCGAGGACCAAAAGACACTGCTGGCAGAAGCTTGCGACGTACCTGAAGGCAGACATCTCCGATGGTGGGCGTGTAGACAAGCGGCATGAGCTCGCGCACATTGTCCATCAGGAGCCTGTAGAAAAGGTCGGTGTTTGAGGACTTAAGGCTCGACAGGTATAGATACCTGTCGACATTGGTAGAGCGCGAGCGGATCATCTTCATGGCGCGGGCGCAGGCAATGTCCTCTGTCTCCATGGTGTGGGGGAGGAGACCAGTGAGGTTCTTGGAGACCCGCTCCT…
>mor_circ_0000322_junction_seq
TGGTTGGGATGAACGTCAGCAGGGCCAGTTCGCCAGCATGGT
>mor_circ_0000323
GCGGATCATCTTCATGGCGCGGGCGCAGGCAATGTCCTCTGTCTCCATGGTGTGGGGGAGGAGACCAGTGAGGTTCTTGGAGACCCGCTCCTCGGGGGTGAACATCAGGCCTGTCATGGTTGGGATGAACGTCAGCAGTGGTCCATCAATGGATGGGATGACATGCTTGAAGCTGTGCAAGAACTCTTGCGCAAGAAATAAAAGGCTCACCCTTGTTCCACATGGGCTCCCTGATGACCTGGTAACCTGCCGCCTGCGACATTGGGGTGTACTCGGTCTTGATAGCCTGTTGGACGGGAGCGGGAGTTGTGTTACTGTAGCCACGGAGAGTGTCGAG
>mor_circ_0000323_junction_seq
GTAGCCACGGAGAGTGTCGAGGCGGATCATCTTCATGGCGCG
>mor_circ_0000324
AATGGGTTCGTCTTCCAGAAAGCCTTTGTCGAGATGTTCCTGCCAAGCAAGGACTGGAAGGCGCTCCGCGAAAAGCTGCTGAGTGAAAAGGACGTTGTCTGCTTCTACGCTAGCAATGCCAAGGGAGATTTCGAATCGTCGGATGGCGGCGGCGATGCCCCTGATGGCGCCCCCACGGGTAACGGGTTTGCGGACGAGCAGCCACTCCCCAGCGGTAGCAGTACGAACGCCGTCACTTGGGGCGTTTTCCCTGGCAAGGAGATCGTCACACCGACGATCATCGAGGAGG
>mor_circ_0000324_junction_seq
CACCGACGATCATCGAGGAGGAATGGGTTCGTCTTCCAGAAA
>mor_circ_0000325
ACCGGCTACAGTGGAGGACGTCAGCAACATATTCATGCGCCACCTAAGAGGTGCACTGCCCGCCATCCCATGGAGCGAGGAGGAATTCAACGCAGAGACCGAGACCATTCGTGACACGCTGTTGGCACTCAATTCGCGCGGATGGTGGACCGTCGCCAGTCAGCCTGCCGTCAACGGTCTGAGATCCAACGACAGGACTTTTGGCTGGGGTCCGCAGAATGGG
>mor_circ_0000325_junction_seq
GGCTGGGGTCCGCAGAATGGGACCGGCTACAGTGGAGGACGT
>mor_circ_0000326
GCATGAAAAGGCTGCCTTGCACGTTTACTCCAGGATACGCGGCAACCAGGAGGCATACGTCCCCTTCCCCGAGAGGATACGATGTGTGGCTTTGGCAGGCGATGTCCTGATTCTGGGTACAGCTGAGGGAAGGATAATGCTTTGGGAGGTGAGATTCATGGCCGTTATTTTTTTTTTCTCCTTCTTGTCTCTGCTCCTTTCCTCTCGTCCTATCCCCCCATCAACCCATCATGGCTAGAGTGTCTTAGATCCAAGCCACCCACTCCCGCTAACTTGGAAACACGACCCTAGTTCTGCACAGGGAGATTGGTCTCGACTCCAGCCTGTCACGTTCAACCGGTAACCTGTCTGGCTGTGACACCCCACTCG
>mor_circ_0000326_junction_seq
CTGGCTGTGACACCCCACTCGGCATGAAAAGGCTGCCTTGCA
>mor_circ_0000327
TTTGTCGGGCAAAACTTTCGCGGCATGCTGCTGACGCTGCAAAAGAAGCACGGCATGGACCTGACGGCCGACGAGCTCGAGGTCTACGTCAAGCGCGAGGAGGAGGTGGTCATCGCCAAGCTCAAGGAGGCGCTCGTCCCCTGCGAGGGCGTGACGGAGCAGCTCGAGGAGCTGCACAAGTCGGGCAAGTACACCATGGCTGTCGTGTCGAGCAGCGCCGGCCGCCGGCTCGAGGCCAGCCTGGATAAGG
>mor_circ_0000327_junction_seq
TCGAGGCCAGCCTGGATAAGGTTTGTCGGGCAAAACTTTCGC
>mor_circ_0000328
CTGAGCAAGAACGACGACTTTGCCTCCAAGGAGCTTGCTCGTCTGGACGGCATGCTGAAGAAGGGCGGTCTGGCCCCTGCCAAGCTCGATGAGCTTACCCGCAAGACGAACGTCCTGAGGAAGTTTGTCGAAAAGG
>mor_circ_0000328_junction_seq
TGAGGAAGTTTGTCGAAAAGGCTGAGCAAGAACGACGACTTT
>mor_circ_0000329
GGACGTTCTTGTCACCGCCGATGGTCTTGGAGAAGGTTGAGTCGCTCAGCATGACAACGTTTGAGGGAGGGGCAAGCTTGCGCTTGGGCTTCACGCCAGTCTTCTCGGTGATAAATCCAGCCAGGCTGTCGAG
>mor_circ_0000329_junction_seq
AAATCCAGCCAGGCTGTCGAGGGACGTTCTTGTCACCGCCGA
>mor_circ_0000330
GGTTGAGTCGCTCAGCATGACAACGTTTGAGGGAGGGGCAAGCTTGCGCTTGGGCTTCACGCCAGTCTTCTCGGTGATAAATCCAGCCAGGCTGTCGAGGTCACGGCCGCCCTCATAGTCGATCGGCTTGTCGCTCTTTCCATCGAACCACTTGAGCGTCGGGAATCCCTGAACGCCGAAGCGCTTGCCCAAGCTCTTCTCGGCATCGGCATCGACCTTTGCGATCTGGACCTTGCCCTTGGAGGCGGCAAAGGACTGTGCGAGATTCTCGTAGGTGGGAGCGAGCTGCTTGCAGTGGCCGCACCATGGGGCAAAGAACTCGACAAGAGTGGGCGTTCCGGACTTGAGAACAACGTCGTCAAAGTTGGAGGGCACAAGGTCGAGGACGTCCGATTCGGC…
>mor_circ_0000330_junction_seq
GAAGAGCCCGAGGCTCCTAAGGGTTGAGTCGCTCAGCATGAC
>mor_circ_0000331
GCGCTTGCCCAAGCTCTTCTCGGCATCGGCATCGACCTTTGCGATCTGGACCTTGCCCTTGGAGGCGGCAAAGGACTGTGCGAGATTCTCGTAGGTGGGAGCGAGCTGCTTGCAGTGGCCGCACCATGGGGCAAAGAACTCGACAAGAGTGGGCGTTCCGGACTTGAGAACAACGTCGTCAAAGTTGGAGGGCACAAGGTCGAGGACGTCCGATTCGGCGGCGACTTGCGTGGTCGCAAAAGCGGCCAGGAAGAAGAGCCCGAGGCTCCTAAG
>mor_circ_0000331_junction_seq
GAAGAGCCCGAGGCTCCTAAGGCGCTTGCCCAAGCTCTTCTC
>mor_circ_0000332
CTTCTGAAATTGTATCGATCGTCACGAAAAACGCACTTCAACAGTTGCTTATGGACGGCGAGATTACCATGAGCGAATTCGCCTTATGGTGTTAGGTCTTTGGAACTGATTGTGACACTATCTTTGCGTTTGACACAGGCGATGTCGCTGCCGACAACTTAGTTTGTTAGAAAGCCACCGGG
>mor_circ_0000332_junction_seq
GTTTGTTAGAAAGCCACCGGGCTTCTGAAATTGTATCGATCG
>mor_circ_0000333
GTCACCGATATTGAGACCTTCAAGAAGTCGTGCGAGGAGTCTCGCGCTGGTGACAACTCTGGTTTGCTGCTCCGTGGTGTCCGCCGTGAGGACATCAAGCGCGGTCAGGTCATCGCTGCCCCTGGCAGCATCAAGGCCCACAAGCAGTTCCTGGTCTCTCTCTACGTCCTGACCAAGGAGGAGGGTGGAAGGCACACTGGTTTCCAGGAGAACTACATGCCCCAGATGTACATCAGGACTGCCAGCGAGGCCTGCTCCCTGCACTGGCCCGAGGGCACCGAGGATGCCTCCAGCAAGATGGTCATGCCCGGTGACAATGTTGAGATGACCGCTACCCTGCACAGCCCTATCGCTGTCGAGCCTGGTTTGAGGATCAATATCCGTGAGGGTGGCAAGACT…
>mor_circ_0000333_junction_seq
CGGATTGATGGTAAACAAAAGGTCACCGATATTGAGACCTTC
>mor_circ_0000334
CAGAAGATCGACGAGCTGCTTGAGGCCGTTGACACCTGGATCCCCACCCCCGAGCGTGACCTTGACAAGCCCTTCCTGATGTCGGTTGAGGATGTCTTCACCATCGGCGGTCGTGGTACAGTCGTCTCGGGCCGTGTCCAGCGCGGTATCCTGAAGCGTGATGCTGAGATCGAGATTGTTGGCAAATCCGACGAGGTTGTCAAGACCAAGG
>mor_circ_0000334_junction_seq
ACGAGGTTGTCAAGACCAAGGCAGAAGATCGACGAGCTGCTT
>mor_circ_0000335
GGTGGAAAGAAGGCTGGAGCGGCGGCGATCGCCTCGGCACCGGGTGCAGCAGCCGCAGCAGCCGCGCCAGTGTCGAACGCGGCGTCGCAGCAACAGCCCGCACAGATCGTTTCCGCACCCGCCACCGCCGACGCCGCCTCGGCCCCGAATCCGGCCCTTGAGCAACAGGGCTCAGCAGATCGCTGCTCTCCAGGGTATGGGCAAGGCCATCGCCCCCCGCCAGGAGGGAGAGGCCGCTGAAGAGGACACCGAGCCCGAAGAGAAGACCTCCGCCGTCACCAAGAGGGACACCGAGTCTGCCGAGGTGGAGGCTGAGTCCGAAGAGGACGATGAGGCCCCTGCCGTCGCCAAGCGCGACCTCGCAAGCTTCCAGGCTGCGCTTGCATTTGCCGAGAAGGC…
>mor_circ_0000335_junction_seq
AAAGTCAAGGTGACGACCATGGGTGGAAAGAAGGCTGGAGCG
>mor_circ_0000336
GGTGGAAAGAAGGCTGGAGCGGCGGCGATCGCCTCGGCACCGGGTGCAGCAGCCGCAGCAGCCGCGCCAGTGTCGAACGCGGCGTCGCAGCAACAGCCCGCACAGATCGTTTCCGCACCCGCCACCGCCGACGCCGCCTCGGCCCCGAATCCGGCCCTTGAGCAACAGG
>mor_circ_0000336_junction_seq
ATCCGGCCCTTGAGCAACAGGGGTGGAAAGAAGGCTGGAGCG
>mor_circ_0000337
GTCCGCGGGATCAGACCCGGCTGGTCCGGGGTGCCCATCATGGTGTAACTCTTGCCGGAGCCTGTCTGTCCGTACGCAAAGATACATGTGTGGTAGCCCTCAAAGTTGTGGTCGAGAAACTCCTCACCGACATGGTTGTAGACGTCGGCCTGTTCCGCATAGTGCTCGTCTTTCCTGTCGTGGCTCCAGAAGGAGTTG
>mor_circ_0000337_junction_seq
TCGTGGCTCCAGAAGGAGTTGGTCCGCGGGATCAGACCCGGC
>mor_circ_0000338
GGTACCGAACAGATCGACCGCTGCAAGGACTAGCCAGCGTCTCACACCAAAGTCGCATTCTTTCAACCACCAAGGCTGAACAAGAAGGCTGTACCACCAAAGTATATATAATCACAAAAACGAAAGAATCCGAGGCAATGGCCGCCCGCCCTACTCTTACCACACATGGCTTGTCCAACTTGTCGCAGAGCTCAGATGTAAACTCGCCAAATGTCAACTCTCCCGCCGAATCGCGCAAGCTGGCCATGAGCAAGATCCACAACACTTTGGGAGACAGGCCACTCCAGCACATTTGGGCCGTCTGGTTCGACAGGGTGAGTGAGAAGAGCAGCAGACAAAAACGGGAGGAACGCGGAGAGGGGGGCTCCCAGTAATGGCGAGAAGTATTCGGGTGAAAAG…
>mor_circ_0000338_junction_seq
AGAGGGAAATGTGCAAAGCGGGGTACCGAACAGATCGACCGC
>mor_circ_0000339
GTTGCGGCAGGTTCTTTGAGGGTACCCCGGAGGAGATGAACACTGCTCTGAACAAGACCTTGGCTGCCTTGCCTGATGATACTCGTGTCTTTGTAAGTCATCTAGGCCCTTCGCACCTATATATCTTCCTTACTAACTCGTCATGATATCATAGCCCGGACACGAATACACCAAGTCCAACGTCAAGTTTGGCATCTCGGTCTTGCAAAGCGAGCCTGTTCAGAAGCTGCAAGAGTTTGCCGAGAGCAACAAAGAGACTCAGGGCCAATTCACAATTGGCGACGAGAAGG
>mor_circ_0000339_junction_seq
TCACAATTGGCGACGAGAAGGGTTGCGGCAGGTTCTTTGAGG
>mor_circ_0000340
GGGTAGGTAGTAGTGACAACTACGCCTACCTGGTCATTGACGACAAGACCAAGGACGCTGTCATCATAGATCCGGCTAATCCGGAAGAGTAAGCTGCCGTCCTAGTCTCTGGTTCGAACATGCACCTGTGGTGGTGTATCATCTTGGGACATCGTGCATGCTATGCAAGTGATCATGTTTACTGACCTGGGCTGAAGGGCCGCTCCTCCCATCAAGAAAGCCATCGAGTCCGGCGAAATCAACTTGAAGGCCATTGTGAACACCCACCAGTAAGGATACGATACTCTTGTTGATCGGCTTCGACTTGAGGTCCAGCCTTCACTAACCCTCTTTTCCATCTTAGCCATTGGGATCATTCTGGAGGCAACAAAAAATTTG
>mor_circ_0000340_junction_seq
CTGGAGGCAACAAAAAATTTGGGGTAGGTAGTAGTGACAACT
>mor_circ_0000341
CGTGTGAACCAAAGATGGATCACATTGTAACGGTAGGCGTCTGCTACCTGGACACAATTCTTAGGTTAGTCAGTTCGTTGCTGGATTCTCGAAAGCAGCTTGCTCTTTCCCAATGCCGGACTGCCGAGGGATTTATTGATGCTCATGCAAAACTTTGGCATGGACACAGCGTCCCCCATTTCCCCCAAGAGGACTCAAAGCTGCGAGCCACAAACGTCCAGGTCCGGCGGGGCGGCAACGGCGCCAACACGCTCGAGGTCCTCCAGCAGCTCCTACCACGATGCGGAGACCAGGAGGACCAAAGGCGCCCAAGCCTGCATCTCATGACGCCTCTGCCAGATTTGGAGTCTCCTGAAACGGCCCAGGTTGTCGACTCGTTCGGCATCGACAGTCCCATTG…
>mor_circ_0000341_junction_seq
GGACGTGGTGGCACTTCGAGGCGTGTGAACCAAAGATGGATC
>mor_circ_0000342
ATTTGGAGTCTCCTGAAACGGCCCAGGTTGTCGACTCGTTCGGCATCGACAGTCCCATTGATTTGAGTCTTTGCCTGCATCGGAAGGGAATCCAAAAGGCCGCGAGCAGTTACATAGTCCGCAGCAATGCCACCGGGTCAAGGACGATTGTCAATCACAACCCGCTGTCCGAGATGGAGGTGGACGAG
>mor_circ_0000342_junction_seq
TCCGAGATGGAGGTGGACGAGATTTGGAGTCTCCTGAAACGG
>mor_circ_0000343
GCGACTTGATTTGTCAATTGTTCACTTTCCTGCGTCGTCAATTGGTCATTTGCTACGAAACCCGTCTGTAGCACTGCGGCAACGAAGACGAAGACGCTTGAGAAGACAAAAGATACCCCTATTGACACAAGTATTATTTGGCCACAGCGTGTGAACCAAAGATGGATCACATTGTAACGGTAGGCGTCTGCTACCTGGACACAATTCTTAGG
>mor_circ_0000343_junction_seq
TACCTGGACACAATTCTTAGGGCGACTTGATTTGTCAATTGT
>mor_circ_0000344
CAGCACAACTCACAGGAGAGCATAGAACTCCAGCCGACCGCATGCCATCGGAGACAGCAGAAGCAAACCGCCGAGCAGGATGCGGCGTCTCTCAAAACAGCTGAAGAGACACCTCAGAGCGCGCCGTCGGCCAAGGTTCCATATGACAAGCTCATCGGCTGTGGCTTTTCCTTCTTCTTCTCGGG
>mor_circ_0000344_junction_seq
CTTTTCCTTCTTCTTCTCGGGCAGCACAACTCACAGGAGAGC
>mor_circ_0000345
CGGCTGCTTCGCCGAGGAAAAAGACCACAAGACCATTGTCACGCTGCTGAGCCACGTCAACGAGCTGCCGTCCTGTCCATACCCGCTTAGGCTCGTCACCCTTCAAGCGACTGCCAATTTGTTCTCCAGCTCGCTCTACTGGGACCCGATCCTGCGGCATGACGGGCTTAGG
>mor_circ_0000345_junction_seq
CTGCGGCATGACGGGCTTAGGCGGCTGCTTCGCCGAGGAAAA
>mor_circ_0000346
GACCGCAGCCGTCTCGCTCTTGTCGGGGCCACCGATCTTGCCGAGCAGGTAGTTGACGGTGACCCAGGCGTAGATGGCCTCATCCTTGCCGTCCATAATAGAGACGCCCGACTGGTCAGCCACGACGGGGAAGGGGTAGTCGTTCTCGAGG
>mor_circ_0000346_junction_seq
AAGGGGTAGTCGTTCTCGAGGGACCGCAGCCGTCTCGCTCTT
>mor_circ_0000347
GCCCACCTTCAAGGGCGCCCCCAACGGCGGCATGCCTACCAAGCTGGCCGAGGGCGACCACAAGTACGAGCTGCAGTTTGGCGGCCGCCATTTTGAGCTCTACCAGCACAGCCACCTGGGATACGGCCTGATGAGCGCCCGCGAGGCCATCTTCAAGGCCCTGATCGACGAGATCTACTCGTCCAAGAAGGGGGACAAGTC
>mor_circ_0000347_junction_seq
GTCCAAGAAGGGGGACAAGTCGCCCACCTTCAAGGGCGCCCC
>mor_circ_0000348
GCTCTGGGATACTGCTGGTCAGGAGAGATTTCAGTCACTCGGTGTTGCGTTCTACCGTGGAGCGGACTGCTGTGTGCTCGTCTTTGACGTCAACAACTCCAAGAGCTTTGACGCCCTTGACAGCTGGCGTGATGAGTTTTTGATCCAAGCTTCACCGCGGGACCCCGACAACTTTCCATTTGTAAGAACATACTTGTTTACATGCGTCCAGATGGAACAAGACTAACGCGTTTGGTTCAGGTTGTGCTGGGAAACAAGATTGATGTCGAGGAGAGCAAACGGGTG
>mor_circ_0000348_junction_seq
GTCGAGGAGAGCAAACGGGTGGCTCTGGGATACTGCTGGTCA
>mor_circ_0000349
TCAAAAAGAATCCCAAGGGGCCTGTTGAGTCTCGAAACCATTTAAACAGAAAGCCAAGGAGAATACAGTTACGCTAGATCCAATTCGATCATTGGACGAAAATAAGTCATTGCACGCACTATGCAGCAAGAGGATAACCGAACAGTTGAGGACCTCTTCTCAAACATAGATACTAGTCCCAATGTGGTCGACATTGCCGACGATGACGACGAGGATGCTCTTGAGGTTGATAGTGTAAGTGCATCTATGGATCCAATCTTATGCTCAAATGAGTTTTAGTTGCCTCCTGGTACTAACGTAGGTGATAACTTTTGATCAGGCGGAATGGGAAATGGACTCGGCGGTAGGGGGTATGAGCTTCGTGTATGCCCATCCATCCGTTGTACAAACCTACTACGG…
>mor_circ_0000349_junction_seq
AATATGGGCCATCGAGTTTGGTCAAAAAGAATCCCAAGGGGC
>mor_circ_0000350
TTAACGCTTGTCATCTGATTTCTGCAGTCAAAAAGAATCCCAAGGGGCCTGTTGAGTCTCGAAACCATTTAAACAGAAAGCCAAGGAGAATACAGTTACGCTAGATCCAATTCGATCATTGGACGAAAATAAGTCATTGCACGCACTATGCAGCAAGAGGATAACCGAACAGTTGAGGACCTCTTCTCAAACATAGATACTAGTCCCAATGTGGTCGACATTGCCGACGATGACGACGAGGATGCTCTTGAGGTTGATAGTG
>mor_circ_0000350_junction_seq
ATGCTCTTGAGGTTGATAGTGTTAACGCTTGTCATCTGATTT
>mor_circ_0000351
GTTGAGCGGGGATGGGTAGGACTAATGGTTCAAGAGGAACGCCCTCAAGTTAGCACACGGAGCAATCGTTGCCTGAGCAGGGTGCCGATGCTTTCGCAAGGCGCGGAGGGCATCTGGTATGCTCTCGTGTGACCGCCGCCGGCTTCCCGGGGAGCAAGGGGGATGGGTGGTGGGGCGCACATTTC
>mor_circ_0000351_junction_seq
GGGTGGTGGGGCGCACATTTCGTTGAGCGGGGATGGGTAGGA
>mor_circ_0000352
GTATGAAGCGTACTCTGTATCAATGATCTGGTACCTTTTATATCCGCTCCGGGGGTATGTCAGATCCCTCCCCGCCGGGAGCAGCTTCTTGCACTGAGCCAGAAGAATATGCGCCATAATCACGAGACAATTGCTAAC
>mor_circ_0000352_junction_seq
AATCACGAGACAATTGCTAACGTATGAAGCGTACTCTGTATC
>mor_circ_0000353
GGTCTCCGCCAGCCACCCGCTCCCGAACGCCCCCCAGAAAAACCGGAGCTGCATGCTGCAGGAGGGCCTGGGGAGGAGGCGAGGCGAGGCGAGGCGCGCTGCAGGAAGCAGCAGCAGCAGTCGCAGCAGACGCGGGAGTGGTTTAGCCAGCCAGAGATCAAGCAGATAGTGGAGAGACCTGCTGG
>mor_circ_0000353_junction_seq
GATAGTGGAGAGACCTGCTGGGGTCTCCGCCAGCCACCCGCT
>mor_circ_0000354
TTCCTGGCCAGCGGAGATACGGGTGGCTACGTCGCCTTTTGGGACTGGAAGAGCTGCAAGATGTTCCACAAGATCCAGGTCGAGGACGGTCAGGTCAGCTGCGTCAAGTGGCATCCTCAGGAGAGCAGCAAGG
>mor_circ_0000354_junction_seq
ATCCTCAGGAGAGCAGCAAGGTTCCTGGCCAGCGGAGATACG
>mor_circ_0000355
GCTCTGGTAGGCGACGTACTTGCCCGAGGGGTGGGTGGCAGCGCGGGTCATGGCGAACAGGTACGGCTCAGCAATGTACTTTATGGGGACGCCGAAGCCGTACTCCCAGGCGCGGAGGGTGCGGTCGTCCGACGTCGTCATGAAGCGCCGGCCGTCGTCGCAAAATGTGATGGTGTTGACGGGCCCCAGGTGGTGGTCGTACTCCTGCACC
>mor_circ_0000355_junction_seq
TGGTGGTCGTACTCCTGCACCGCTCTGGTAGGCGACGTACTT
>mor_circ_0000356
GAAGAAACCTGGCCAATCTTTCCTCCACTCGACGTCACCACCGCTTTTCCCGAGTGCGCGCATCTTAGCAGAAAGCCCCCTCCTCGCGACAGCCTCAATCCCCAAGGGCAGCTTCACGAGCGATTTTGCTTTTTTATTTTCTTTCCCCTCTCTCCGGTGATCATATAAAAAGCCGTTGGGCTTGAACAAACAGCTCCACCAAGCCATCGCACGCACACAACCGTCAAAATGTCTGGGGAAGCATGGTTATACCTCTTTGCGGTACTGGTGAATGCCGTCAACCTGTTCCTGCAGGTCTTTTTCACCATCATGTACAGCGACTTGGAATGGTACGTGAGCTCCTTTGCTTCCTTGCTGGCCACCTTTTGCGCCGTTATCTCGTCCCAAGCGCGCGCATAT…
>mor_circ_0000356_junction_seq
CTCGGCTGGAATATCAAGAAGGAAGAAACCTGGCCAATCTTT
>mor_circ_0000357
AAAGCCCCCTCCTCGCGACAGCCTCAATCCCCAAGGGCAGCTTCACGAGCGATTTTGCTTTTTTATTTTCTTTCCCCTCTCTCCGGTGATCATATAAAAAGCCGTTGGGCTTGAACAAACAGCTCCACCAAGCCATCGCACGCACACAACCGTCAAAATGTCTGGGGAAGCATGGTTATACCTCTTTGCGGTACTGGTGAATGCCGTCAACCTGTTCCTGCAGGTCTTTTTCACCATCATGTACAGCGACTTGGAATGG
>mor_circ_0000357_junction_seq
ATGTACAGCGACTTGGAATGGAAAGCCCCCTCCTCGCGACAG
>mor_circ_0000358
GGTATAACCATGCTTCCCCAGACATTTTGACGGTTGTGTGCGTGCGATGGCTTGGTGGAGCTGTTTGTTCAAGCCCAACGGCTTTTTATATGATCACCGGAGAGAGGGGAAAGAAAATAAAAAAGCAAAATCGCTCGTGAAGCTGCCCTTGGGGATTGAGGCT
>mor_circ_0000358_junction_seq
CTGCCCTTGGGGATTGAGGCTGGTATAACCATGCTTCCCCAG
>mor_circ_0000359
GTTGCCTCCCAAGGACCGACCATCCTCGAGTACAACTTCGCCAGCGGGCAAGCAGGCGAAGGCGGCCAGATCCAAGACCTGTCTGGAAACAACTACCATGCGACTACCACATGCGCCGACAGCAACGACGGCATCGTGCTCGACTCGTCATGCAGTGTAAAGACGCCGCTGTCTTCCAAGGGGCGCAACTACACGCTGTCCTTCTCGATCAAGCCGAGCTCGGATGCAAAGGGGCCCATCTTCACGGGACCCGATAGCGCACTGTGGTACGGCAACGGCACCATCGACCGCGTCATGATGTTCTCGGGCGAGAGCGTTTACGCGCTCAACTACACGTTCCCTGTCGGGGAATGGGTCGACGCGAAGCTCATCGGCAGCGGCGACAGGACGTACCTGGAC…
>mor_circ_0000359_junction_seq
ATTGGGTGGAACGGTGAGAGGGTTGCCTCCCAAGGACCGACC
>mor_circ_0000360
GTTATTGGCTTCATCATCTTTGGCATTTGCATCGACGCGGGTGCAGGCCAGGATGGGGTCATCGGTGTGAAGAACTGGCAAAACCCCGGCGCTTTTGCCCCATACCTGCTGGACCAGATGGGAAACAACGAGGCTCTCGCTAAGTTCGCCGGCTTCTGGGCT
>mor_circ_0000360_junction_seq
AAGTTCGCCGGCTTCTGGGCTGTTATTGGCTTCATCATCTTT
>mor_circ_0000361
GCTGTTTGTTTGTTCTTGCCAAATGAAGAAGCATTCACTCACTGGCTGGTCCATCAACTGTTTAACCAGTCTTTGATTTTAATTCTCATCATCAACATGACGGCAAGCTATGATGTGCTCAAAACGCGGACCCGGGGTGACTACCCATTTACTTTGGAGTACCGCACGCGATGGGCCGACAATGACATGTACCAACACATGAA
>mor_circ_0000361_junction_seq
TGACATGTACCAACACATGAAGCTGTTTGTTTGTTCTTGCCA
>mor_circ_0000362
GGCTGCGTAGACGTTGGGAACCTGATCAGTCATGTTTGAGCTTTTTAGTTTTGTTTTCATCCTTGCAGCAGAACCCGCGCAAGCATTTGAACCCAAAACTCCAACCTCCATACGTTTCCCGGGGGTGATTCCATTGCAGCTGGCCTTGCGCCATAACCATACTTTGGATAAACCATGGCTTGGTCATCCGGGAGTCGAAGGATGCACTGCTAGTGAGGGTAGCCAGAGGTGTTAAGAGACTTGAGACGATGTTATAATCTTAGCAGCGTCTGATATCACATCGCTCACTGTAAGGACTCGTCATATTGGTCAATGGCATCCGCACCTCGAAATATACTGACTAATTGGTCTTTGGCCGGATCTCTAGGGTGCACATCTTGTCACTTGGGTAAAAAAAAG…
>mor_circ_0000362_junction_seq
ATGGGACAGTCTGAATTTCAGGGCTGCGTAGACGTTGGGAAC
>mor_circ_0000363
GAGAACATCCCCGCCGACGTCAAGGAGAAGCTGGCCGCTTTGCGATTCACCCTGAACAACAACGCCGCACTCATGAACCTCAAACTCGAGTCGTGGGAGGACGCCAAGAACGCAGCCTCGTCCGCGCTGGCCGTCAAG
>mor_circ_0000363_junction_seq
TCGTCCGCGCTGGCCGTCAAGGAGAACATCCCCGCCGACGTC
>mor_circ_0000364
CGCCTTCAAGGTTGGCGACCACGCCACCGCGCTGACCAAGTATCAAAAGGGCCTCCGGTACCTCAACGAGGAGCCCGAGCGCGACCAGGAGAACATCCCCGCCGACGTCAAGGAGAAGCTGGCCGCTTTGCGATTCACCCTGAACAACAACGCCGCACTCATGAACCTCAAACTCGAGTCGTGGGAGGACGCCAAGAACGCAGCCTCG
>mor_circ_0000364_junction_seq
GACGCCAAGAACGCAGCCTCGCGCCTTCAAGGTTGGCGACCA
>mor_circ_0000365
GGTTCATGAGTGCGGCGTTGTTGTTCAGGGTGAATCGCAAAGCGGCCAGCTTCTCCTTGACGTCGGCGGGGATGTTCTCCTGGTCGCGCTCGGGCTCCTCGTTGAGGTACCGGAGGCCCTTTTGATACTTGGTCAGCGCGGTGGCGTGGTCGCCAACCTTGAAGGCGCTGTTGCCGTACGTCTTGCAGTCCGAGGCAATGGTGGTGACACGGGCAACGTCCAGGGGGCCACCCTCATCGTCCTCAGGGAAGTCTTCGTACTTGTCGCC
>mor_circ_0000365_junction_seq
GAAGTCTTCGTACTTGTCGCCGGTTCATGAGTGCGGCGTTGT
>mor_circ_0000366
GAGTTTCTGGGCGCGCCTCTGACGGCCCAGCGCATCGAAGCCGCCTACGATGTGGCCGCCCAGTTGCTTACCGAAATGTGCGATGCCGGAATCGTGGCCACCACCGAGCCCAATGCCCTGCGGGATCTTGTCGAGGTCGAGGGTCTACTAGGCAAGCTTCTTGGGGGTTTGACCCTTCCTGGCGGTGTCGGTTCAGGTGCAG
>mor_circ_0000366_junction_seq
GCGGTGTCGGTTCAGGTGCAGGAGTTTCTGGGCGCGCCTCTG
>mor_circ_0000367
GGACTCGACACAAAAATCGAAGAAGGCAGACGGCAAAGCGAAGGAGGATGAGGGAAGCGATGCTAAAACGGCTCAGAACAAGCTCTTGATGCCCAGCTCTGCGTCTATCAGCTTCTCGGTGAAAGGTTGGCTACCTAGCGGTGTCAAGGTCGAGAGCATAACGATCGATCCAAAAAGGAGCCAAGGCTTGACAGCTTCACCGTACAAAGGGGTCAAGTACCTCACCGTTAGCAAAGGGGGCATCGAGCTGAGGTGTTGAGACGGTTTTCTTTAACCTCAACCCTGATACTTTGCGCTTCGATTAAAGTATATATCTGACGTAGTCTCATGGATGACATTTAAGGTCCAAGTCATGAAATTGCTA
>mor_circ_0000367_junction_seq
GTCCAAGTCATGAAATTGCTAGGACTCGACACAAAAATCGAA
>mor_circ_0000368
GATCCCGGAGGTCGGATGCATGGGCCCCCCGCGAGGCACCGTGAAGCTCCATGTTTGAGGCGCCGGGGCGTTGGCTGGGGTTGTGCATCGCCTGCCTGTCCCAGTCGTTCTTCTTGTCCTTGCTGACCTTCATCCAGTCGTACTCGCCATCTTCGACGCCGCCTGATTCCTTCAGTGCCTGGG
>mor_circ_0000368_junction_seq
CTGATTCCTTCAGTGCCTGGGGATCCCGGAGGTCGGATGCAT
>mor_circ_0000369
GGGGGCCTGTTTGCGAAACGCAGCGAGACGCAGGCCGTGTGGCCGTCGAGCACGGGGACGCGGTTGCAGCTGGCGCTGACGCGCATCGACGTCTGCTCCTCAAAGGCGGTGGCCTCGGCGTTGATGCCGCCGAGGATCTTTCGGGCCTCGCTCTCAAGCTTGTCCTCCTCGCCGGCGATGTAGGGCACCACGTTGTCGATGATGTCCATGGACGACACACCCGGGTAGCCGGCACCCGAGACGGCCTGCATG
>mor_circ_0000369_junction_seq
GCACCCGAGACGGCCTGCATGGGGGGCCTGTTTGCGAAACGC
>mor_circ_0000370
AACTACAGGCGCGACCCGCTGGTCCCCTTGGTTGTGCCCACCGTCAACCTGCCGCACCTGAGCATGATCCCGCACCAGCGCAAGCACCACGGCCTGAACAAAGGTTTCCTGGTCTGCAACAGCAACTGCGCCGTCATTGGGCTCGTCATCCCCTTTGCCGCGCTGCAGGCGCGCTTCGGGCCCATCGAAACCGTCTCCGTTGTGACCATGCAGGCCGTCTCGGGTGCCGGCTACCCGGGTGTGTCG
>mor_circ_0000370_junction_seq
GCCGGCTACCCGGGTGTGTCGAACTACAGGCGCGACCCGCTG
>mor_circ_0000371
GTTTTGCATCTATTTTTTTTGTTTAGTCTGTTCCCATCTCTACCATTTTTTTTTCTGATTGCGTCGTCTGAAAGCAAGTTGAGTGTCGACAGCAGCAATATTGATAAAGAGACGAAGGTAAAATCACGAAATAAAAGGCGCCCCGTTCCTCTTCATCTATTTCGACAGTTTTGAGTGGAGATTTCACATAACCTTCACTCTTCTTTGACATTTTTTTCTCCATCCTATCTTTACTGTTGCCTACCTGCCGACATCACAGCCTGTTCTGCTCGCCATGTCCTCAGGGTCACCGCATGAAAAAGATCCAATGGAGTTTTTGAATGCCGAGATTCAGCATTTCAGGGAAAGCGATCGCCGCCGCGAAAAGCTCCTGACTGATCTTGTGGCAGAGTATGGAAA…
>mor_circ_0000371_junction_seq
AATCAACTTAAACTTTCAAATGTTTTGCATCTATTTTTTTTG
>mor_circ_0000372
GATCCTGTTCCCGCCCAGGGCACGTGGAACCATCACCAAGATCGCCGACAAGGGCAGCTTCACCGTTGTGGACGAGATCCTCGAGGTCGAGTTCGACGGCAAGAAGACAAAGTACGGCATGATGCAGTCGTGGCCCGTTCGTGTGCCGCGTCCCACGACCGAGAAGCTCTCGGCCGATAGCCCTTTCCTTGTCGGCCAGCGGGTGCTGGACGCCCTCTTCCCCAGTGTTTTGGGCGGCACCGTCGCCATTCCGGGAGCTTTCGGCTGTGGCAAGACTGTCATTTCCCAGTCCGTGTCCAA
>mor_circ_0000372_junction_seq
CATTTCCCAGTCCGTGTCCAAGATCCTGTTCCCGCCCAGGGC
>mor_circ_0000373
GGTCGAGGGCCGCAAAGAGCCGATCATGAAGCGTACCACCCTTATCGCCAACACATCGAACATGCCCGTGGCCGCGCGTGAGGCCTCAATTTACACGGGAATTACAGTAGCCGAGTACTTCCGTGACCAGGGCATGAACGTTGCCATGATGGCGGACTCTTCATCCCGTTGGGCTGAGGCTCTCCGTGAGATCTCGGGTCGTCTTGGTGAGATGCCTGCTGATCAGGGTTTCCCTGCTTACCTGTCTGCCAAGCTTGCTTCCTTCTACGAGCGTGCTGGAAAG
>mor_circ_0000373_junction_seq
TTCTACGAGCGTGCTGGAAAGGGTCGAGGGCCGCAAAGAGCC
>mor_circ_0000374
GTACTTCCGTGACCAGGGCATGAACGTTGCCATGATGGCGGACTCTTCATCCCGTTGGGCTGAGGCTCTCCGTGAGATCTCGGGTCGTCTTGGTGAGATGCCTGCTGATCAGGGTTTCCCTGCTTACCTGTCTGCCAAGCTTGCTTCCTTCTACGAGCGTGCTGGAAAG
>mor_circ_0000374_junction_seq
TTCTACGAGCGTGCTGGAAAGGTACTTCCGTGACCAGGGCAT
>mor_circ_0000375
GGGCATGAACGTTGCCATGATGGCGGACTCTTCATCCCGTTGGGCTGAGGCTCTCCGTGAGATCTCGGGTCGTCTTGGTGAGATGCCTGCTGATCAGGGTTTCCCTGCTTACCTGTCTGCCAAGCTTGCTTCCTTCTACGAGCGTGCTGGAAAG
>mor_circ_0000375_junction_seq
TTCTACGAGCGTGCTGGAAAGGGGCATGAACGTTGCCATGAT
>mor_circ_0000376
GCACTTCCCGTCCATCAACACTTCCCTTTCGTACAGCAAGTACACGATGATATTGGAGAAGTGGTACGAGAAGGAGCACCCCGACTTCCCACGTCTGCGTGACCAGGTCAGGCAGCTGCTGTCAGACTCGGAGGAGCTGGACCAG
>mor_circ_0000376_junction_seq
GACTCGGAGGAGCTGGACCAGGCACTTCCCGTCCATCAACAC
>mor_circ_0000377
GCTGATCGCAGTGCACGCGCTTCTCAAAGCCCCATTCGGGAATAAGAACGTCAAACGCAGATTCATAAACGCAAATGACGATACCTTCGCTAATGAGTTCTCCGTGGGCGTCCTGGCGCACCTTGTCCATCTTGCGGCAAGACTCGATGTGGATGCTCTGCTCCTGGGCGTTCTGGGCCGAGTCCTTCTTGGTGTTGCAGGACTCGACGGTCTTAACGAGGTTCTCAAGATCCTCGGTGTACTCAACCTTGCCCTCAGACAAGATGGAGTCAAGCTGGCGGTGAACCATGATGTCCGCATAGCGCCTTGTAGGGCTGGTGAAATGAGTGTAAAGCGGCAGGTTAAGCGCGTAGTGGGGCCACAGCTGTTTGGCCAACTTGCCAGCAATGAAGTACTTCG…
>mor_circ_0000377_junction_seq
AATACCTTTCCTGATGTCTTCGCTGATCGCAGTGCACGCGCT
>mor_circ_0000378
GCGGCAGGTTAAGCGCGTAGTGGGGCCACAGCTGTTTGGCCAACTTGCCAGCAATGAAGTACTTCGCCCTTTGCATAGACTTGAGCAGCAACGTCTCAATACCTTTCCTGATGTCTTCGTTATCAACCTTGAAGAGGCTGTTCTGAAGAGCACCGCTGCTCGACGTGTCGAGTTCGTAGCCGAGTGCGTTCATGCGCTCGGCAATGGTCTGCAGACGACGCGGGTTCGGCGGTGCGTGTCTGCGGAGGAGCGCCTTTTCAGGCAACCCCTCAGCAAGGCGTTGTGCGACAGCCGCGTTGACCTTATGCATCAGCTCCTCAACCAACTCGGTCGCCTCCTTAGAATCGAAGACGTTGTGCTCAATGGGAATGTTCTCATCATCCAATTGCTGGAAGAGCC…
>mor_circ_0000378_junction_seq
GTTGCGCCAGTTGCTGTCAAAGCGGCAGGTTAAGCGCGTAGT
>mor_circ_0000379
ACGGAGACACTTGGATTGGCAAGAGTATCATCAAGTCTGGCGGCAAGCTCAGCCTTGATGAGATCAACACGGCCTTGTCGAGCGACTCTGCGTTCACTCATGATGTAGTGTCGCAGAAGGATGTTCAAATTCTCAATGGCTGTCGCACAGAAGTTCCGTGAAGCCCGTCTGGGCGCTGGCGGAGAGCCAATCGCTCCACTCCGGCTCTTCCAGCAATTGGATGATGAGAACATTCCCATTGAGCACAACGTCTTCGATTCTAAGGAGGCGACCGAGTTGGTTGAGGAGCTGATGCATAAGG
>mor_circ_0000379_junction_seq
TTGAGGAGCTGATGCATAAGGACGGAGACACTTGGATTGGCA
>mor_circ_0000380
GCTTGCCGCCAGACTTGATGATACTCTTGCCAATCCAAGTGTCTCCGTCTGCGACAACACCATTGTGGGGGTTGACCTGGAACACGACACTGACGGTCAAACGCTCCTCGGACGGGTCAAGAGAGCAAACCTCCTTCGCCAATTTGGGTGGCAGGAGAGCACAGGTCCTGTTAATCAAGTGGACTGCA
>mor_circ_0000380_junction_seq
CTGTTAATCAAGTGGACTGCAGCTTGCCGCCAGACTTGATGA
>mor_circ_0000381
AGCTCGGCAATGCTGTTCATGTCAAGACCAGGCCCGACGGCAAGATCGAGATCGGCATTCACGTGCCCGACGTTGCCCACTTCATCAAGCCCAACTCTCTCGTTGACCGTGAGGCTAAGAAGCGTGGAACTGCAGTCCACTTGATTAACAGGACCTGTGCTCTCCTGCCACCCAAATTGGCGAAGGAGGTTTGCTCTCTTGACCCGTCCGAGGAGCGTTTGACCGTCAGTGTCGTGTTCCAGG
>mor_circ_0000381_junction_seq
CCGTCAGTGTCGTGTTCCAGGAGCTCGGCAATGCTGTTCATG
>mor_circ_0000382
GGGGGTAAAGAGCGTCTTGCGCTGCTGCTGCTGAGGTTGCTGACCCATCTGAGGGGCATGCTGGCTGCCCTGCAGACCAACCAAGTGCTGACCATTCATCTGCGCGGCCTGCAGAGCTTGGAGCTGCTGGATCTGCATAGGAGTCAACTGTTGCTGTCCGGCGTACATACCAGGGATCATCATCTGGCCTGGCATCTGCACAAGCTGAGGCTGCCCTGGGTACTGGAAGGCGCCGATGGGCGCGCCTTGCTGGCTCATAGAGCCACGGGAACGGTGGCCCTGCTGCTGGAAGCCTTGTTGCTGTTGGTCACCCTGGCCACCCTGGTTGTTGCGCCAGTTGCT
>mor_circ_0000382_junction_seq
CTGGTTGTTGCGCCAGTTGCTGGGGGTAAAGAGCGTCTTGCG
>mor_circ_0000383
GTCTACGGTGACCGCTTCCCCGACGAGAACTTCAAGCTTAAGCACACCAAGAGGGGTGTTCTGTCCATGGCGAACGCCGGCCAGGACACTAACGGCTCGCAATTCTTCATAACTACTGCCACAACTTCGTTGGTTGGATGGCCGCCACGTCGTCTTCGGCGAGGTTCTCGAGGGTTACGACATCGTCCAGAAGATCGAGGGCGTCGACAAGAGCCCCAGCGACAAACCTATCAAGACTGTCAAGATCGCCAACAGCGGAGAGCTTCCTGTTCCCGAAGAAG
>mor_circ_0000383_junction_seq
AGCTTCCTGTTCCCGAAGAAGGTCTACGGTGACCGCTTCCCC
>mor_circ_0000384
GTCAAGAGAGGAGGAAGGGAAAAGACGGCCATCCAAAACCCAGACTTCATGTCTTTGGTTCTGCTACTGCAACACCCAGAAGTGTGAAAGAGGAAGACACAATGACACGTAGTAAGGGATGTATGTACAGGGCGAGGCGTTTAGAGCTCCACGTGAATACCTTCTTCGGGAACAGGAAGCTCTCCGCTGTTGGCGATCTTGACAG
>mor_circ_0000384_junction_seq
CGCTGTTGGCGATCTTGACAGGTCAAGAGAGGAGGAAGGGAA
>mor_circ_0000385
GTGACGTAACAAATTACAAACGAAGTGTTGCTTCCAGTCGCCACTAGAATCTCAGATTCATTTTTGCACTCGTCTAGATATTTCATCGAAAAGAATTTACCGCCGCCATGGACCGCATCAAGGAGG
>mor_circ_0000385_junction_seq
CCATGGACCGCATCAAGGAGGGTGACGTAACAAATTACAAAC
>mor_circ_0000386
GCCTGGCCAATTCCAAGGCTCTCGGTATCGGCCTTGAGCACACGGATGGTGTTGGTGTTGCCCATGCCGCCCTTCCAGCCCTGGACGACGACAATCGAGTCGTTCTTCTCAAGCACACCCAGATCGAGGGCGTGCTTGACACCCCACTTGATGCGGCGGTCGACATCCTCCTGCCA
>mor_circ_0000386_junction_seq
GCGGTCGACATCCTCCTGCCAGCCTGGCCAATTCCAAGGCTC
>mor_circ_0000387
TACCGCCCGGTCTGCCCCATCTTCATGGTCACCCGCAACGCCTCGGCATCAAGGTACAGCCACTTGTACCGTGGTGTCTACCCATTCCTGTTCCCTGAGGCCAAGCCCGACTTCTCCAAGGTCAACTGGCAGGAGGATGTCGACCGCCGCATCAAGTGGGGTGTCAAGCACGCCCTCGATCTGGGTGTGCTTGAGAAGAACGACTCGATTGTCGTCGTCCAGGGCTGGAAGGGCGGCATGGGCAACACCAACACCATCCG
>mor_circ_0000387_junction_seq
GGGCAACACCAACACCATCCGTACCGCCCGGTCTGCCCCATC
>mor_circ_0000388
GGAGATGAGCGATGCTTGTCTCAAGGCTGAGAACACGATCCCGTACGTCAGCCACTTTGAGGAGATGTGCGGTGCTGTCCACCGCCCAGTCAGCATTGTCGAGTCGTGCGCCATGGCCGCTGTTCGTGCCTCGCTTGACATCAACGCTGGCGGCATCATCGTCCTCTCTACCTCGGGCGTCTCGGCACGTCTCCTGTCCAAG
>mor_circ_0000388_junction_seq
TCGGCACGTCTCCTGTCCAAGGGAGATGAGCGATGCTTGTCT
>mor_circ_0000389
GATGACGGGCTTGCCGGCCATGTTGCACAGAGCAATCATCTTCTTCTGAGCCGCGAAAACCTCGGCGGCAGGGATCTCAATACCCAGGTCACCACGGGCAACCATGACGCCATCAGTCTCCTTGAGGATCTCAGGGAAGTTGTTCAGGCCTTGACGGTTCTCAATCTTGGCAATGATCTGGATGTGGGCGCCATCCTGGCCGAGAACCTCACGGATATCCTTGATGTCCTGGCCGCGGCGGATGAACGAAGCAAAGACCATGTCGACGTTGTTCTTGACACCAAACCTCAA
>mor_circ_0000389_junction_seq
GTTCTTGACACCAAACCTCAAGATGACGGGCTTGCCGGCCAT
>mor_circ_0000390
GTTCTCGATGTGATTGACGAGAAGACCGTCCGCGTCCGTGCCCGCAACAACGGCTTCATCTGCTCCAAGAAGGGTGTCAACCTGCCCAACACCGACGTTGACCTGCCCGCCCTTTCCGAGAAGGACAAGGCCGACTTGAGGTTTGGTGTCAAGAACAACGTCGACATGGTCTTTGCTTCGTTCATCCGCCGCGGCCAGGACATCAAGGATATCCGTGAGG
>mor_circ_0000390_junction_seq
ACATCAAGGATATCCGTGAGGGTTCTCGATGTGATTGACGAG
>mor_circ_0000391
AAGGGACGCATTATTTATGTCGACGATGGTGTCTTGGCTTTTGAGGTTCTCGATGTGATTGACGAGAAGACCGTCCGCGTCCGTGCCCGCAACAACGGCTTCATCTGCTCCAAGAAGGGTGTCAACCTGCCCAACACCGACGTTGACCTGCCCGCCCTTTCCGAGAAGGACAAGGCCGACTTGAGGTTTGGTGTCAAGAACAACGTCGACATGGTCTTTGCTTCG
>mor_circ_0000391_junction_seq
GTCGACATGGTCTTTGCTTCGAAGGGACGCATTATTTATGTC
>mor_circ_0000392
GTCATTGAGAAGGGACGCATTATTTATGTCGACGATGGTGTCTTGGCTTTTGAGGTTCTCGATGTGATTGACGAGAAGACCGTCCGCGTCCGTGCCCGCAACAACGGCTTCATCTGCTCCAAGAAGGGTGTCAACCTGCCCAACACCGACGTTGACCTGCCCGCCCTTTCCGAGAAGGACAAGGCCGACTTGAGGTTTGG
>mor_circ_0000392_junction_seq
CAAGGCCGACTTGAGGTTTGGGTCATTGAGAAGGGACGCATT
>mor_circ_0000393
CTTCACCCTGACGGGGCTTTCGGACCGCACGATCCGCGCCAAGAGGCTGACGGCGGCCAGCCCCATGACGAGGGCGGACTCGAGCTCCGAGATTTCCTTCGGAGGCCAGACTTGGGCAAACGTGACCTGCGTCGCTGCGGGCGACGAGAAGTTTGAGTCGGCCGACGTCAAGGGCGGCCAGGTGACGTTGAGTGTGGGCGCCGCCGAGGCGCTCG
>mor_circ_0000393_junction_seq
TGGGCGCCGCCGAGGCGCTCGCTTCACCCTGACGGGGCTTTC
>mor_circ_0000394
CAGCCCCAGGGCGACGAGCTTGTGGAACAGGCGGGCGGCGTACTTGGGCGTCAGGCCCAGGTATGCGAGCACGAGAAGCGACCAGACCGAGTTGAAGACCATGAAGTTGAGCGAGTCGGGCGACCGGCTCACCACGTAGGGGCCCCAGCGGTTGTAGAAGACGCTCACGGCGTAGGCGGTCAGGCCCAGCTCGATTAACGCGAAGACGATCGCCACGATG
>mor_circ_0000394_junction_seq
GCGAAGACGATCGCCACGATGCAGCCCCAGGGCGACGAGCTT
>mor_circ_0000395
GCAGCAGTCGACCCTCTTTGACACTAGCAACACTGAAGTGGCAATTGAGCATGTTGGAGAACCTCTGCACTCTTCCGCTTTCGGCGGACCTCTTCGCCCAAGCCCTTCACCCAGAAAAGCCACTCCTCACAGTTGGACTGTCCAGTGGCCATGTGCACACTTTCAGCTTGCCACCGGCCAAAAAGGACGGCAAGGGCTTGATCAAGGAGATTTGGTCAACTCGCC
>mor_circ_0000395_junction_seq
AGGAGATTTGGTCAACTCGCCGCAGCAGTCGACCCTCTTTGA
>mor_circ_0000396
CCATGGAGGATGGACGGTACGACGAAGCCGGTGAGGAGAAGAACAGGCTCGAGGAGGCGCAGCGGGCGCGCAGGCGGAAGCGTGAGGAAAATGGCGAAGAATTCGTGCCCAAGTGGTTCGAGAAGGCGCGG
>mor_circ_0000396_junction_seq
AAGTGGTTCGAGAAGGCGCGGCCATGGAGGATGGACGGTACG
>mor_circ_0000397
GTTCGGCTGGACGCAGGCCTGGATCGCACTGGATCTGGACTTGGGGAAAATGCTGAAGTTGGTGCCGTTGGGAAGGTTGAGCTCCATGTCGTTGATGGAAACGACCAGACCCGACGGGCACTGCTGCGGCTTCTCGGCAACAATCGGCTGCGTATACCTTTTGGCCCCGGGTTTAATCCTAGCCTTGTCATAGCCACCCAG
>mor_circ_0000397_junction_seq
AGCCTTGTCATAGCCACCCAGGTTCGGCTGGACGCAGGCCTG
>mor_circ_0000398
CACATGGGGGGAATCACTCATCTTGAGGCTTGCCGAAAAAGCTGCTGATTTTCGACTGGCCAGGGTCCTCCACCTTGGTCTTCTTGGCCCTGGTGGACTTTGTCGACTTTGGTGGGTTGGCGTCCGCTGGCACACGGCGCTTGATTCCCCAGTTCCCCTTG
>mor_circ_0000398_junction_seq
TTGATTCCCCAGTTCCCCTTGCACATGGGGGGAATCACTCAT
>mor_circ_0000399
CAGGTATCCCTCATGCAACTTTGGCCATTCTCGGCCAGGCAAAGAAAACAAGAACAAGAAACGTATACGAGCATCCTAGAATATAAACATAAAGTACCTGGCCGTGTATCAACTCACTTTCCCTTCGATATACCCACAGCATGAGGACCAAGACTGGGACCTTGGCGACGTTGGCGAGCTTGCGTATTAGCCTGTACTTCTTCATGGACATTTGGGACTTGTTGTTAATAATTTTCCAAATTGTCGGCGTCCTGCAGGAAGCAATATCGTTCATAACAAGGCTACAGAAGACAAGCGGCCTCACAATTCCATGAGATATGAGAGCTCAACGTTTCAATTGG
>mor_circ_0000399_junction_seq
AGAGCTCAACGTTTCAATTGGCAGGTATCCCTCATGCAACTT
>mor_circ_0000400
GCACATCTATTGCCCTGCATTGGTTAGTAAGATGGCATCGGCACAGGAGCCCGGCAGCATCCAGCCGTGGCACGCGGCGTACCCGCCGCCGAAGAATGCGCAGCCGGCGAGCTTGACTCGAGAGGAACTGCTTCAGATGATCAAGGCGGCTGACAGCGTTGCCAAACGTGACTTTGTTCTCGTCGACTTGCGGCGCACCGACCTCGTG
>mor_circ_0000400_junction_seq
TTGCGGCGCACCGACCTCGTGGCACATCTATTGCCCTGCATT
>mor_circ_0000401
GCACATCTATTGCCCTGCATTGGTTAGTAAGATGGCATCGGCACAGGAGCCCGGCAGCATCCAGCCGTGGCACGCGGCGTACCCGCCGCCGAAGAATGCGCAGCCGGCGAGCTTGACTCGAGAGGAACTGCTTCAGATGATCAAGGCGGCTGACAGCGTTGCCAAACGTGACTTTGTTCTCGTCGACTTGCGGCGCACCGACCTCGTGGTGAGTTTTTTTTTATTGCCCGTTCGCCGTGACAGATCAAGACCGCCACGACGCAGCGTGTCGACAGAGATGGAGGACATTTGATCCATAAACCTTTGATCCCAGGGAGGCATGATTCGCGGCTCCATCAACCTACCCGCGCAGAGCCTGTACCCTACCATTCCGGCTCTCTACAGCCTTTTCAAGGCCGC…
>mor_circ_0000401_junction_seq
GCAAGATTGTCTGGTTTTGCTGCACATCTATTGCCCTGCATT
>mor_circ_0000402
GATTCTGCGACACTACAAAACTTGCTCCGCTGGAGGACCGCTCAGCGAGCCCGCGGCCCCGACCCTGTCTCTCCCGTTTGATGAGAATGGCTGCGCGCAACAGCCCGCTTCTCTCCGGGGTTTGTAGACCAGTGTTGTCGGAGATGCCGCGCCGGCCTCGCTTTGACGCTCGTGTCTGGAAGCGTCGTCAGCAACCCGTCTCAAAAACTCGGCAGCGATCCCCCGGACCCAGTCTTCCTGTGGTCCGTGGCGCGCGTCGCCCCGAGGATGGGGGCCCGCCCGTTCCCCCCTTTACTGGTTTTGGTGGGACGGCCCGGTCGTTTTATCC
>mor_circ_0000402_junction_seq
GACGGCCCGGTCGTTTTATCCGATTCTGCGACACTACAAAAC
>mor_circ_0000403
TTGACATGTGTTACGGATAAAACGACCGGGCCGTCCCACCAAAACCAGTAAAGGGGGGAACGGGCGGGCCCCCATCCTCGGGGCGACGCGCGCCACGGACCACAGGAAGACTGGGTCCGGGGGATCGCTGCCGAGTTTTTGAGACGGGTTGCTGACGACGCTTCCAGACACGAGCGTCAAAGCGAGGCCGGCGCGGCATCTCCGACAACACTGGTCTACAAACCCCGGAGAGAAGCGGGCTGTTGCGCGCAGCCATTCTCATCAAACGGGAGAGACAGGGTCGGGGCCGCGGGCTCGCTGAGCGGTCCTCCAGCGGAGCAAGTTTTGTAG
>mor_circ_0000403_junction_seq
CCAGCGGAGCAAGTTTTGTAGTTGACATGTGTTACGGATAAA
>mor_circ_0000404
GGGGACCAGTTGACATGTGTTACGGATAAAACGACCGGGCCGTCCCACCAAAACCAGTAAAGGGGGGAACGGGCGGGCCCCCATCCTCGGGGCGACGCGCGCCACGGACCACAGGAAGACTGGGTCCGGGGGATCGCTGCCGAGTTTTTGAGACGGGTTGCTGACGACGCTTCCAGACACGAGCGTCAAAGCGAGGCCGGCGCGGCATCTCCGACAACACTGGTCTACAAACCCCGGAGAGAAGCGGGCTGTTGCGCGCAGCCATTCTCATCAAACGGGAGAGACAGGGTCGGGGCCGCGGGCTCGCTGAGCGGTCCTCCAGCGGAGCAAGTTTTGTAG
>mor_circ_0000404_junction_seq
CCAGCGGAGCAAGTTTTGTAGGGGGACCAGTTGACATGTGTT
>mor_circ_0000405
GTGCGAAGAAAACACCAAGATTCGGTAGACCACAGCACACAGAAAACAACCTTCCAGCGGACGCGTCAAACAACGACTCAACCTCAAACCACCAAGAACACCAAGCCCGCACCATCCGAAAATGAAGCCTCACCCGCGCAAAAGGGGAGGCTTCGGATGGCAGTGGCGTCCCACAAGGCGGATCCGCTCGGCGTTCTCAAGGTGAGGGAATCGGTGACGGCATCAAAACACTTCCAGGGTCTCCAGCGTCGTGGGGTCTTTTTTCCGGCGACGAGTCTTTTGGTCTTTTTGAAATCTTAAGCGGGGTGTGTGTGTGGTCGCGGGACGTCTCCAACAAAAAGATGATGGAGACGGTCCAGGGGGACCAGTTGACATGTG
>mor_circ_0000405_junction_seq
AGGGGGACCAGTTGACATGTGGTGCGAAGAAAACACCAAGAT
>mor_circ_0000406
GTTTTAAAGGTGCGAAGAAAACACCAAGATTCGGTAGACCACAGCACACAGAAAACAACCTTCCAGCGGACGCGTCAAACAACGACTCAACCTCAAACCACCAAGAACACCAAGCCCGCACCATCCGAAAATGAAGCCTCACCCGCGCAAAAGGGGAGGCTTCGGATGGCAGTGGCGTCCCACAAGGCGGATCCGCTCGGCGTTCTCAAGGTGAGGGAATCGGTGACGGCATCAAAACACTTCCAGGGTCTCCAGCGTCGTGGGGTCTTTTTTCCGGCGACGAGTCTTTTGGTCTTTTTGAAATCTTAAGCGGGGTGTGTGTGTGGTCGCGGGACGTCTCCAACAAAAAGATGATGGAGACGGTCCAGGGGGACCAGTTGACATGTG
>mor_circ_0000406_junction_seq
AGGGGGACCAGTTGACATGTGGTTTTAAAGGTGCGAAGAAAA
>mor_circ_0000407
GTGCGAAGAAAACACCAAGATTCGGTAGACCACAGCACACAGAAAACAACCTTCCAGCGGACGCGTCAAACAACGACTCAACCTCAAACCACCAAGAACACCAAGCCCGCACCATCCGAAAATGAAGCCTCACCCGCGCAAAAGGGGAGGCTTCGGATGGCAGTGGCGTCCCACAAGGCGGATCCGCTCGGCGTTCTCAAGGTGAGGGAATCGGTGACGGCATCAAAACACTTCCAGGGTCTCCAGCGTCGTGGGGTCTTTTTTCCGGCGACGAGTCTTTTGGTCTTTTTGAAATCTTAAGCGGGGTGTGTGTGTGGTCGCGGGACGTCTCCAACAAAAAGATGATGGAGACGGTCCAGGGGGACCAGTTGACATG
>mor_circ_0000407_junction_seq
CCAGGGGGACCAGTTGACATGGTGCGAAGAAAACACCAAGAT
>mor_circ_0000408
GTGCGAAGAAAACACCAAGATTCGGTAGACCACAGCACACAGAAAACAACCTTCCAGCGGACGCGTCAAACAACGACTCAACCTCAAACCACCAAGAACACCAAGCCCGCACCATCCGAAAATGAAGCCTCACCCGCGCAAAAGGGGAGGCTTCGGATGGCAGTGGCGTCCCACAAGGCGGATCCGCTCGGCGTTCTCAAGGTGAGGGAATCGGTGACGGCATCAAAACACTTCCAGGGTCTCCAGCGTCGTGGGGTCTTTTTTCCGGCGACGAGTCTTTTGGTCTTTTTGAAATCTTAAGCGGGGTGTGTGTGTGGTCGCGGGACGTCTCCAACAAAAAGATGATGGAGACGGTCCAGGGGGACCAG
>mor_circ_0000408_junction_seq
GAGACGGTCCAGGGGGACCAGGTGCGAAGAAAACACCAAGAT
>mor_circ_0000409
ATTCGGTAGACCACAGCACACAGAAAACAACCTTCCAGCGGACGCGTCAAACAACGACTCAACCTCAAACCACCAAGAACACCAAGCCCGCACCATCCGAAAATGAAGCCTCACCCGCGCAAAAGGGGAGGCTTCGGATGGCAGTGGCGTCCCACAAGGCGGATCCGCTCGGCGTTCTCAAGGTGAGGGAATCGGTGACGGCATCAAAACACTTCCAGGGTCTCCAGCGTCGTGGGGTCTTTTTTCCGGCGACGAGTCTTTTGGTCTTTTTGAAATCTTAAGCGGGGTGTGTGTGTGGTCGCGGGACGTCTCCAACAAAAAGATGATGGAGACGG
>mor_circ_0000409_junction_seq
ACAAAAAGATGATGGAGACGGATTCGGTAGACCACAGCACAC
>mor_circ_0000410
GTTTTAAAGGTGCGAAGAAAACACCAAGATTCGGTAGACCACAGCACACAGAAAACAACCTTCCAGCGGACGCGTCAAACAACGACTCAACCTCAAACCACCAAGAACACCAAGCCCGCACCATCCGAAAATGAAGCCTCACCCGCGCAAAAGGGGAGGCTTCGGATGGCAGTGGCGTCCCACAAGGCGGATCCGCTCGGCGTTCTCAAGGTGAGGGAATCGGTGACGGCATCAAAACACTTCCAGGGTCTCCAGCGTCGTGGGGTCTTTTTTCCGGCGACGAGTCTTTTGGTCTTTTTGAAATCTTAAGCGGGGTGTGTGTGTGGTCGCGGGACGTCTCCAACAAAAAGATGATGGAGACGG
>mor_circ_0000410_junction_seq
ACAAAAAGATGATGGAGACGGGTTTTAAAGGTGCGAAGAAAA
>mor_circ_0000411
GGACCCTCCACACAGTTTCAAGAACTCGTAGAGTTCAATCCCAAGTGCTTCAAAGGGCTGCCCAACACTCGGCATAAAGATGGGCTGACATGGGAAAGGTTTTAAAGGTGCGAAGAAAACACCAAGATTCGGTAGACCACAGCACACAGAAAACAACCTTCCAGCGGACGCGTCAAACAACGACTCAACCTCAAACCACCAAGAACACCAAGCCCGCACCATCCGAAAATGAAGCCTCACCCGCGCAAAAGGGGAGGCTTCGGATGGCAGTGGCGTCCCACAAGGCGGATCCGCTCGGCGTTCTCAAGGTGAGGGAATCGGTGACGGCATCAAAACACTTCCAGGGTCTCCAGCGTCGTGGGGTCTTTTTTCCGGCGACGAGTCTTTTGGTCTTTTTGA…
>mor_circ_0000411_junction_seq
ACAAAAAGATGATGGAGACGGGGACCCTCCACACAGTTTCAA
>mor_circ_0000412
GTGCGAAGAAAACACCAAGATTCGGTAGACCACAGCACACAGAAAACAACCTTCCAGCGGACGCGTCAAACAACGACTCAACCTCAAACCACCAAGAACACCAAGCCCGCACCATCCGAAAATGAAGCCTCACCCGCGCAAAAGGGGAGGCTTCGGATGGCAGTGGCGTCCCACAAGGCGGATCCGCTCGGCGTTCTCAAGGTGAGGGAATCGGTGACGGCATCAAAACACTTCCAGGGTCTCCAGCGTCGTGGGGTCTTTTTTCCGGCGACGAGTCTTTTGGTCTTTTTGAAATCTTAAGCGGGGTGTGTGTGTGG
>mor_circ_0000412_junction_seq
TTAAGCGGGGTGTGTGTGTGGGTGCGAAGAAAACACCAAGAT
>mor_circ_0000413
GTGCGAAGAAAACACCAAGATTCGGTAGACCACAGCACACAGAAAACAACCTTCCAGCGGACGCGTCAAACAACGACTCAACCTCAAACCACCAAGAACACCAAGCCCGCACCATCCGAAAATGAAGCCTCACCCGCGCAAAAGGGGAGGCTTCGGATGGCAGTGGCGTCCCACAAGGCGGATCCGCTCGGCGTTCTCAAGGTGAGGGAATCGGTGACGGCATCAAAACACTTCCAGGGTCTCCAGCGTCGTGGGGTCTTTTTTCCGGCGACGAGTCTTTTGGTCTTTTTGAAATCTTAAGCGGGGTG
>mor_circ_0000413_junction_seq
TTTGAAATCTTAAGCGGGGTGGTGCGAAGAAAACACCAAGAT
>mor_circ_0000414
GTTTTAAAGGTGCGAAGAAAACACCAAGATTCGGTAGACCACAGCACACAGAAAACAACCTTCCAGCGGACGCGTCAAACAACGACTCAACCTCAAACCACCAAGAACACCAAGCCCGCACCATCCGAAAATGAAGCCTCACCCGCGCAAAAGGGGAGGCTTCGGATGGCAGTGGCGTCCCACAAGGCGGATCCGCTCGGCGTTCTCAAGGTGAGGGAATCGGTGACGGCATCAAAACACTTCCAGGGTCTCCAGCGTCGTGGGGTCTTTTTTCCGGCGACGAGTCTTTTGGTCTTTTTGAAATCTTAAGCGGGGTG
>mor_circ_0000414_junction_seq
TTTGAAATCTTAAGCGGGGTGGTTTTAAAGGTGCGAAGAAAA
>mor_circ_0000415
GTGCGAAGAAAACACCAAGATTCGGTAGACCACAGCACACAGAAAACAACCTTCCAGCGGACGCGTCAAACAACGACTCAACCTCAAACCACCAAGAACACCAAGCCCGCACCATCCGAAAATGAAGCCTCACCCGCGCAAAAGGGGAGGCTTCGGATGGCAGTGGCGTCCCACAAGGCGGATCCGCTCGGCGTTCTCAAGGTGAGGGAATCGGTGACGGCATCAAAACACTTCCAGGGTCTCCAGCGTCGTGGGGTCTTTTTTCCGGCGACGAGTCTTTTGGTCTTTTTGAAATCTTAAGCGGGG
>mor_circ_0000415_junction_seq
TTTTTGAAATCTTAAGCGGGGGTGCGAAGAAAACACCAAGAT
>mor_circ_0000416
GTTTTAAAGGTGCGAAGAAAACACCAAGATTCGGTAGACCACAGCACACAGAAAACAACCTTCCAGCGGACGCGTCAAACAACGACTCAACCTCAAACCACCAAGAACACCAAGCCCGCACCATCCGAAAATGAAGCCTCACCCGCGCAAAAGGGGAGGCTTCGGATGGCAGTGGCGTCCCACAAGGCGGATCCGCTCGGCGTTCTCAAGGTGAGGGAATCGGTGACGGCATCAAAACACTTCCAGGGTCTCCAGCGTCGTGGGGTCTTTTTTCCGGCGACGAGTCTTTTGGTCTTTTTGAAATCTTAAGCGGGG
>mor_circ_0000416_junction_seq
TTTTTGAAATCTTAAGCGGGGGTTTTAAAGGTGCGAAGAAAA
>mor_circ_0000417
GATTTCAAAAAGACCAAAAGACTCGTCGCCGGAAAAAAGACCCCACGACGCTGGAGACCCTGGAAGTGTTTTGATGCCGTCACCGATTCCCTCACCTTGAGAACGCCGAGCGGATCCGCCTTGTGGGACGCCACTGCCATCCGAAGCCTCCCCTTTTGCGCGGGTGAGGCTTCATTTTCGGATGGTGCGGGCTTGGTGTTCTTGGTGGTTTGAGGTTGAGTCGTTGTTTGACGCGTCCGCTGGAAGGTTGTTTTCTGTGTGCTGTGGTCTACCGAATCTTG
>mor_circ_0000417_junction_seq
GCTGTGGTCTACCGAATCTTGGATTTCAAAAAGACCAAAAGA
>mor_circ_0000418
GATTTCAAAAAGACCAAAAGACTCGTCGCCGGAAAAAAGACCCCACGACGCTGGAGACCCTGGAAGTGTTTTGATGCCGTCACCGATTCCCTCACCTTGAGAACGCCGAGCGGATCCGCCTTGTGGGACGCCACTGCCATCCGAAGCCTCCCCTTTTGCGCGGGTGAGGCTTCATTTTCGGATGGTGCGGGCTTGGTGTTCTTGGTGGTTTGAGGTTGAGTCGTTGTTTGACGCGTCCGCTGGAAGGTTGTTTTCTGTGTGCTGTGGTCTACCGAATCTTGGT
>mor_circ_0000418_junction_seq
TGTGGTCTACCGAATCTTGGTGATTTCAAAAAGACCAAAAGA
>mor_circ_0000419
ATTCGGTAGACCACAGCACACAGAAAACAACCTTCCAGCGGACGCGTCAAACAACGACTCAACCTCAAACCACCAAGAACACCAAGCCCGCACCATCCGAAAATGAAGCCTCACCCGCGCAAAAGGGGAGGCTTCGGATGGCAGTGGCGTCCCACAAGGCGGATCCGCTCGGCGTTCTCAAGGTGAGGGAATCGGTGACGGCATCAAAACACTTCCAGGGTCTCCAGCGTCGTGGGGTCTTTTTTCCGGCGACGAGTCTTTTGG
>mor_circ_0000419_junction_seq
TTCCGGCGACGAGTCTTTTGGATTCGGTAGACCACAGCACAC
>mor_circ_0000420
GTTTTAAAGGTGCGAAGAAAACACCAAGATTCGGTAGACCACAGCACACAGAAAACAACCTTCCAGCGGACGCGTCAAACAACGACTCAACCTCAAACCACCAAGAACACCAAGCCCGCACCATCCGAAAATGAAGCCTCACCCGCGCAAAAGGGGAGGCTTCGGATGGCAGTGGCGTCCCACAAGGCGGATCCGCTCGGCGTTCTCAAGGTGAGGGAATCGGTGACGGCATCAAAACACTTCCAGGGTCTCCAGCGTCGTGGGGTCTTTTTTCCGGCGACGAGTCTTTTGG
>mor_circ_0000420_junction_seq
TTCCGGCGACGAGTCTTTTGGGTTTTAAAGGTGCGAAGAAAA
>mor_circ_0000421
GACTCGTCGCCGGAAAAAAGACCCCACGACGCTGGAGACCCTGGAAGTGTTTTGATGCCGTCACCGATTCCCTCACCTTGAGAACGCCGAGCGGATCCGCCTTGTGGGACGCCACTGCCATCCGAAGCCTCCCCTTTTGCGCGGGTGAGGCTTCATTTTCGGATGGTGCGGGCTTGGTGTTCTTGGTGGTTTGAGGTTGAGTCGTTGTTTGACGCGTCCGCTGGAAGGTTGTTTTCTGTGTGCTGTGGTCTACCGAATCTTG
>mor_circ_0000421_junction_seq
GCTGTGGTCTACCGAATCTTGGACTCGTCGCCGGAAAAAAGA
>mor_circ_0000422
AAAACAACCTTCCAGCGGACGCGTCAAACAACGACTCAACCTCAAACCACCAAGAACACCAAGCCCGCACCATCCGAAAATGAAGCCTCACCCGCGCAAAAGGGGAGGCTTCGGATGGCAGTGGCGTCCCACAAGGCGGATCCGCTCGGCGTTCTCAAGGTGAGGGAATCGGTGACGGCATCAAAACACTTCCAGGGTCTCCAGCGTCGTGGGGTCTTTTTTCCGGCGACGAG
>mor_circ_0000422_junction_seq
GGTCTTTTTTCCGGCGACGAGAAAACAACCTTCCAGCGGACG
>mor_circ_0000423
ATTCGGTAGACCACAGCACACAGAAAACAACCTTCCAGCGGACGCGTCAAACAACGACTCAACCTCAAACCACCAAGAACACCAAGCCCGCACCATCCGAAAATGAAGCCTCACCCGCGCAAAAGGGGAGGCTTCGGATGGCAGTGGCGTCCCACAAGGCGGATCCGCTCGGCGTTCTCAAGGTGAGGGAATCGGTGACGGCATCAAAACACTTCCAGGGTCTCCAGCGTCGTGGGGTCTTTTTTCCGGCGACGAG
>mor_circ_0000423_junction_seq
GGTCTTTTTTCCGGCGACGAGATTCGGTAGACCACAGCACAC
>mor_circ_0000424
GTGCGAAGAAAACACCAAGATTCGGTAGACCACAGCACACAGAAAACAACCTTCCAGCGGACGCGTCAAACAACGACTCAACCTCAAACCACCAAGAACACCAAGCCCGCACCATCCGAAAATGAAGCCTCACCCGCGCAAAAGGGGAGGCTTCGGATGGCAGTGGCGTCCCACAAGGCGGATCCGCTCGGCGTTCTCAAGGTGAGGGAATCGGTGACGGCATCAAAACACTTCCAGGGTCTCCAGCGTCGTGGGGTCTTTTTTCCGGCGACGAG
>mor_circ_0000424_junction_seq
GGTCTTTTTTCCGGCGACGAGGTGCGAAGAAAACACCAAGAT
>mor_circ_0000425
GTTTTAAAGGTGCGAAGAAAACACCAAGATTCGGTAGACCACAGCACACAGAAAACAACCTTCCAGCGGACGCGTCAAACAACGACTCAACCTCAAACCACCAAGAACACCAAGCCCGCACCATCCGAAAATGAAGCCTCACCCGCGCAAAAGGGGAGGCTTCGGATGGCAGTGGCGTCCCACAAGGCGGATCCGCTCGGCGTTCTCAAGGTGAGGGAATCGGTGACGGCATCAAAACACTTCCAGGGTCTCCAGCGTCGTGGGGTCTTTTTTCCGGCGACGAG
>mor_circ_0000425_junction_seq
GGTCTTTTTTCCGGCGACGAGGTTTTAAAGGTGCGAAGAAAA
>mor_circ_0000426
GACCCCACGACGCTGGAGACCCTGGAAGTGTTTTGATGCCGTCACCGATTCCCTCACCTTGAGAACGCCGAGCGGATCCGCCTTGTGGGACGCCACTGCCATCCGAAGCCTCCCCTTTTGCGCGGGTGAGGCTTCATTTTCGGATGGTGCGGGCTTGGTGTTCTTGGTGGTTTGAGGTTGAGTCGTTGTTTGACGCGTCCGCTGGAAGGTTGTTTTCTGTGTGCTGTGGTCTACCGAATCTTGGTGTTTTCTTCGCACCTTTAAAACCTTTCCCAT
>mor_circ_0000426_junction_seq
CACCTTTAAAACCTTTCCCATGACCCCACGACGCTGGAGACC
>mor_circ_0000427
ATTCGGTAGACCACAGCACACAGAAAACAACCTTCCAGCGGACGCGTCAAACAACGACTCAACCTCAAACCACCAAGAACACCAAGCCCGCACCATCCGAAAATGAAGCCTCACCCGCGCAAAAGGGGAGGCTTCGGATGGCAGTGGCGTCCCACAAGGCGGATCCGCTCGGCGTTCTCAAGGTGAGGGAATCGGTGACGGCATCAAAACACTTCCAGGGTCTCCAGCGTCGTGGGG
>mor_circ_0000427_junction_seq
AGGGTCTCCAGCGTCGTGGGGATTCGGTAGACCACAGCACAC
>mor_circ_0000428
AAAACACCAAGATTCGGTAGACCACAGCACACAGAAAACAACCTTCCAGCGGACGCGTCAAACAACGACTCAACCTCAAACCACCAAGAACACCAAGCCCGCACCATCCGAAAATGAAGCCTCACCCGCGCAAAAGGGGAGGCTTCGGATGGCAGTGGCGTCCCACAAGGCGGATCCGCTCGGCGTTCTCAAGGTGAGGGAATCGGTGACGGCATCAAAACACTTCCAGGGTCTCCAGCGTCGTGGGG
>mor_circ_0000428_junction_seq
AGGGTCTCCAGCGTCGTGGGGAAAACACCAAGATTCGGTAGA
>mor_circ_0000429
GTGCGAAGAAAACACCAAGATTCGGTAGACCACAGCACACAGAAAACAACCTTCCAGCGGACGCGTCAAACAACGACTCAACCTCAAACCACCAAGAACACCAAGCCCGCACCATCCGAAAATGAAGCCTCACCCGCGCAAAAGGGGAGGCTTCGGATGGCAGTGGCGTCCCACAAGGCGGATCCGCTCGGCGTTCTCAAGGTGAGGGAATCGGTGACGGCATCAAAACACTTCCAGGGTCTCCAGCGTCGTGGGG
>mor_circ_0000429_junction_seq
AGGGTCTCCAGCGTCGTGGGGGTGCGAAGAAAACACCAAGAT
>mor_circ_0000430
GTTTTAAAGGTGCGAAGAAAACACCAAGATTCGGTAGACCACAGCACACAGAAAACAACCTTCCAGCGGACGCGTCAAACAACGACTCAACCTCAAACCACCAAGAACACCAAGCCCGCACCATCCGAAAATGAAGCCTCACCCGCGCAAAAGGGGAGGCTTCGGATGGCAGTGGCGTCCCACAAGGCGGATCCGCTCGGCGTTCTCAAGGTGAGGGAATCGGTGACGGCATCAAAACACTTCCAGGGTCTCCAGCGTCGTGGGG
>mor_circ_0000430_junction_seq
AGGGTCTCCAGCGTCGTGGGGGTTTTAAAGGTGCGAAGAAAA
>mor_circ_0000431
GGACCCTCCACACAGTTTCAAGAACTCGTAGAGTTCAATCCCAAGTGCTTCAAAGGGCTGCCCAACACTCGGCATAAAGATGGGCTGACATGGGAAAGGTTTTAAAGGTGCGAAGAAAACACCAAGATTCGGTAGACCACAGCACACAGAAAACAACCTTCCAGCGGACGCGTCAAACAACGACTCAACCTCAAACCACCAAGAACACCAAGCCCGCACCATCCGAAAATGAAGCCTCACCCGCGCAAAAGGGGAGGCTTCGGATGGCAGTGGCGTCCCACAAGGCGGATCCGCTCGGCGTTCTCAAGGTGAGGGAATCGGTGACGGCATCAAAACACTTCCAGGGTCTCCAGCGTCGTGGGG
>mor_circ_0000431_junction_seq
AGGGTCTCCAGCGTCGTGGGGGGACCCTCCACACAGTTTCAA
>mor_circ_0000432
GTGCGAAGAAAACACCAAGATTCGGTAGACCACAGCACACAGAAAACAACCTTCCAGCGGACGCGTCAAACAACGACTCAACCTCAAACCACCAAGAACACCAAGCCCGCACCATCCGAAAATGAAGCCTCACCCGCGCAAAAGGGGAGGCTTCGGATGGCAGTGGCGTCCCACAAGGCGGATCCGCTCGGCGTTCTCAAGGTGAGGGAATCGGTGACGGCATCAAAACACTTCCAGGGTCTCCAGCGTCG
>mor_circ_0000432_junction_seq
CTTCCAGGGTCTCCAGCGTCGGTGCGAAGAAAACACCAAGAT
>mor_circ_0000433
GTTTTAAAGGTGCGAAGAAAACACCAAGATTCGGTAGACCACAGCACACAGAAAACAACCTTCCAGCGGACGCGTCAAACAACGACTCAACCTCAAACCACCAAGAACACCAAGCCCGCACCATCCGAAAATGAAGCCTCACCCGCGCAAAAGGGGAGGCTTCGGATGGCAGTGGCGTCCCACAAGGCGGATCCGCTCGGCGTTCTCAAGGTGAGGGAATCGGTGACGGCATCAAAACACTTCCAGGGTCTCCAGCGTCG
>mor_circ_0000433_junction_seq
CTTCCAGGGTCTCCAGCGTCGGTTTTAAAGGTGCGAAGAAAA
>mor_circ_0000434
GGACCCTCCACACAGTTTCAAGAACTCGTAGAGTTCAATCCCAAGTGCTTCAAAGGGCTGCCCAACACTCGGCATAAAGATGGGCTGACATGGGAAAGGTTTTAAAGGTGCGAAGAAAACACCAAGATTCGGTAGACCACAGCACACAGAAAACAACCTTCCAGCGGACGCGTCAAACAACGACTCAACCTCAAACCACCAAGAACACCAAGCCCGCACCATCCGAAAATGAAGCCTCACCCGCGCAAAAGGGGAGGCTTCGGATGGCAGTGGCGTCCCACAAGGCGGATCCGCTCGGCG
>mor_circ_0000434_junction_seq
ACAAGGCGGATCCGCTCGGCGGGACCCTCCACACAGTTTCAA
>mor_circ_0000435
GGACCCTCCACACAGTTTCAAGAACTCGTAGAGTTCAATCCCAAGTGCTTCAAAGGGCTGCCCAACACTCGGCATAAAGATGGGCTGACATGGGAAAGGTTTTAAAGGTGCGAAGAAAACACCAAGATTCGGTAGACCACAGCACACAGAAAACAACCTTCCAGCGGACGCGTCAAACAACGACTCAACCTCAAACCACCAAGAACACCAAGCCCGCACCATCCGAAAATGAAGCCTCACCCGCGCAAAAGGGGAGGCTTCGGATGGCAGTGGCG
>mor_circ_0000435_junction_seq
AGGCTTCGGATGGCAGTGGCGGGACCCTCCACACAGTTTCAA
>mor_circ_0000436
GCCTCCCCTTTTGCGCGGGTGAGGCTTCATTTTCGGATGGTGCGGGCTTGGTGTTCTTGGTGGTTTGAGGTTGAGTCGTTGTTTGACGCGTCCGCTGGAAGGTTGTTTTCTGTGTGCTGTGGTCTACCGAATCTTGGTGTTTTCTTCGCACCTTTAAAACCTTTCCCATGTCAGCCCATCTTTATGCCGAGTGTTGGGCAGCCCTTTGAAGCACTTGGGATTGAACTCTACGAGTTCTTGAAACTGTGTGGAGG
>mor_circ_0000436_junction_seq
GTTCTTGAAACTGTGTGGAGGGCCTCCCCTTTTGCGCGGGTG
>mor_circ_0000437
GGTTGTTTTCTGTGTGCTGTGGTCTACCGAATCTTGGTGTTTTCTTCGCACCTTTAAAACCTTTCCCATGTCAGCCCATCTTTATGCCGAGTGTTGGGCAGCCCTTTGAAGCACTTGGGATTGAACTCTACGAGTTCTTGAAACTGTGTGGAGG
>mor_circ_0000437_junction_seq
GTTCTTGAAACTGTGTGGAGGGGTTGTTTTCTGTGTGCTGTG
>mor_circ_0000438
CTGCAGCGGCGTCCTGCGCTGCTTGTTGCGGATGCGGGTGCTGGCGCCGTCGCTGAGCATCATCTCGACCAGCGCCGCGCCCAGCTGCCGGTCCTCGGCGTCCGTCTGCTGGCTCGTCCACCGGATCGCGCTGTGCACCGGCGTGTCGCCCTCGGCGCGGTTGATGGGGTCGCACTCGAGGCCGTCTTGGGAGAAGAGGAAGTCGATTGCGTCGTCTGTGTGTGCATGTTTGATTCCCGATTAGCTTTTCAGCTTTGCTGTTGCGTAGATTTCTTTTTGGTAGAAGAGCAGGGGGGGTTTGGAGGGAGGAAAACTAACAATTCCCCTTCAAGGCCGCTTCGTGCAAAAGATGGTTCCCCATGACCGTCTTGG
>mor_circ_0000438_junction_seq
GGTTCCCCATGACCGTCTTGGCTGCAGCGGCGTCCTGCGCTG
>mor_circ_0000439
GCGATTCCGGAACCACAGCGTCTTCCGCGTCCCCATCCTCTAGGCCGCTGCTCTGCCGTGTGTACCGATGCCTGGGGCGACGGTTCTCATCCTGGGCCACGGGACGAAAGCGCGAGTACAGGCTGCGCAGGTCACCCAGGGTGCCGTTGCTTCTGCTGCCATCGAGCTCCGTTTCTGGGTCCAGGAGGGTGGAACCGCTGTCGTCGAGGCGGCTGGTCTCGACAAAGTCGCAGAAGAGGTAGGGAGTGGTCAGGGCTGCCGAGGGAGGGTAGCACTCCAATATGAGCTCCTGCGAGCTCTTCTGGTCCAGGACTGCTGCCAGGCGG
>mor_circ_0000439_junction_seq
TCCAGGACTGCTGCCAGGCGGGCGATTCCGGAACCACAGCGT
>mor_circ_0000440
GCCCTGACCACTCCCTACCTCTTCTGCGACTTTGTCGAGACCAGCCGCCTCGACGACAGCGGTTCCACCCTCCTGGACCCAGAAACGGAGCTCGATGGCAGCAGAAGCAACGGCACCCTGGGTGACCTGCGCAGCCTGTACTCGCGCTTTCGTCCCGTGGCCCAGGATGAGAACCGTCGCCCCAGGCATCGGTACACACGGCAGAGCAGCGGCCTAGAGGATGGGGACGCGGAAGACGCTGTGGTTCCGGAATCGCCTCCGTCCCTTGACGTTCACCTCGACGAGGGAGACCAGTTCTCCCAGCTGGTGACGGTCACCAACGTCGTCGAGATGGGCTCCAGGCGGGGGCAGTTCCTGGGCCACACCAACGTCAGCGACGGGGTGCTGAGGGTGTGGAGG…
>mor_circ_0000440_junction_seq
GCTACAGGCTTGATTACGAAGGCCCTGACCACTCCCTACCTC
>mor_circ_0000441
GAGCAGCGGCCTAGAGGATGGGGACGCGGAAGACGCTGTGGTTCCGGAATCGCCTCCGTCCCTTGACGTTCACCTCGACGAGGGAGACCAGTTCTCCCAGCTGGTGACGGTCACCAACGTCGTCGAGATGGGCTCCAGGCGGGGGCAGTTCCTGGGCCACACCAAC
>mor_circ_0000441_junction_seq
CAGTTCCTGGGCCACACCAACGAGCAGCGGCCTAGAGGATGG
>mor_circ_0000442
GGGCGTGGCTGGCTGCAGCTACCAGCACCACTTCTGCTGCCGGCGGTCAAGGTGAGCAACGAGAGGCGATACTGTGGGCTGACGCGGAGAGGCATGTGGGTGTGAGGTTCAGGGTCTCGAGGAAGGACGCTTGGAGCCAGCCTTTGCTCCTTGGGGCGGATGAGGACCCGGCT
>mor_circ_0000442_junction_seq
GGGGCGGATGAGGACCCGGCTGGGCGTGGCTGGCTGCAGCTA
>mor_circ_0000443
GGTGAGCAACGAGAGGCGATACTGTGGGCTGACGCGGAGAGGCATGTGGGTGTGAGGTTCAGGGTCTCGAGGAAGGACGCTTGGAGCCAGCCTTTGCTCCTTGGGGCGGATGAGGACCCGGCTGTCAGCTACAGGCTTGATTACGAAGGTGAGTTTCGTCGCATCGTGGTGTGCGGTCCTGGAACCCTAAACCAAGGAACTCGCCGTCATAGATTGACTGGAAGTGCAAATGGCGCTGACTTATCGTAACAAAGAACTCGTGGTCAGGACCAGCCAGCTGCTTCTGACTATGGAAAGGTCGGCAAGTCAG
>mor_circ_0000443_junction_seq
ATGGAAAGGTCGGCAAGTCAGGGTGAGCAACGAGAGGCGATA
>mor_circ_0000444
ACGGTATTGCAAAAAAAACAATACGCCCATCAGCGTGCCCCCCAGCCCCAACTTTCACATTCGCCGGCTTGGTTGTTGTACAGTAGGAGAGAGGCTTTCCCCTGACCCCCATATCAGGATCAATGTGTAAAACGGTGCCGGCGCCGCTGTCGCTAGTCGGCTATACCCGGACCATTAGTTGGCCCTTGCGACCGCGCTGATTTCTGTCTTGTCTCTCCTCGCAGCACCGACACTGATCGGGTTTGCAAGGGCGTATTCATGCGTCACAAAAAGACAAGAACAAAACAAAAGCAGCAAACAGCAAACAGCATGTACAGTCTCCCCCCCAGAGTTCATTTTGGTTGGTGCAGTCCTCGGCTCGGCGGGCTGATGTG
>mor_circ_0000444_junction_seq
TCGGCTCGGCGGGCTGATGTGACGGTATTGCAAAAAAAACAA
>mor_circ_0000445
GGGTGGCCAGGAGAGCACAGGAGGATGCGCAGAGGGCAGCAGAGGCTCCGAGCCCCGTCGAGCCGGCCCCGGCTGCGAACAATGGGGCAAGTTTTGAGTCGGGTCCGAAGCAGGATGTGTCGACACCACGGACACCGAATATGGCAATCGTGCCTCCATTAATCCAGGACTTGAGGCTGGGATCCGCACCGCCGTCCGCAGGACTACCGCTTCCGCCGCTGCCTGCTGCTGCGAAATCACCGACGACGACACCCACTACGCCGGGACCGGGAAGCACAAACGATTCCCGTGCTGGCGCCAAAAATAGCATCGAACCCATCTCGGTCACGACGCCGGCAAGGATAGCTCCGTTGAAT
>mor_circ_0000445_junction_seq
GCAAGGATAGCTCCGTTGAATGGGTGGCCAGGAGAGCACAGG
>mor_circ_0000446
GTCTTTTACTGGAAGCAGCAGAACCAAACGAAAGGCGCTTCGTCGAGCTCGTTTTCGGCCTGTAGTCGGCCGAGATCTCAATGCGCTGGCCAACATTCAACGGAGCTATCCTTGCCGGCGTCGTGACCGAGATGGGTTCGATGCTATTTTTGGCGCCAGCACGGGAATCGTTTGTGCTTCCCGGTCCCGGCGTAGTGGGTG
>mor_circ_0000446_junction_seq
CCGGTCCCGGCGTAGTGGGTGGTCTTTTACTGGAAGCAGCAG
>mor_circ_0000447
GGCAGGTGTGCGAACAGCATGCTGAGCGAGCTCGCGATGGACCAGAGCGCCGAGAAAGGAATGAAAGACGCCGAGACGAGCATGATGGTCGTCGGCGCGATCATGGCCCGGGGTGCCTGTAGAAGAAGG
>mor_circ_0000447_junction_seq
CGGGGTGCCTGTAGAAGAAGGGGCAGGTGTGCGAACAGCATG
>mor_circ_0000448
GAAACCAATTGAACTCGCTGGAATGTCAGCACAGTCAACCTAAGCTTGCTGAGGACACACATACCGATTGCGTGTGGCATTTACAACATTCGCAGCATTCCAGTGAATCCTGGACCCATCCGTCAGCAATTACACCTTTGTCGTGTGCGCTCTAGCCCAGGCAACAATTATGTAGGTACA
>mor_circ_0000448_junction_seq
GGCAACAATTATGTAGGTACAGAAACCAATTGAACTCGCTGG
>mor_circ_0000449
GTGTCCTTGCGGAAATAAAGCGATCACTCACCAGTATGGTTGTTTCCTCCATCCGCGCTCGTCGCGCACAATGTTGACAATCTCGCCTTCCACCCTGCTACCCTTGCGCTCCTCCTCGTCGGCCCTCTCTAGCAAAACGTAGCCACCTCTCCTGACCCAGATAGTGTTTCGAAAGCGCGCGGCCAGCTCCGCGAGCACTTCTTTGCCGTTGGGCAGCGTGCACGAATACAGGCTGTTGCCCTCGGCCTTAATGATGCGCGCAATGGCTTGGTTAGCCGCCAGTGCGTCTGGTGGGGTTGTGGTCTCCTCGGCGGCGGCGAGGACGTTTCGCTTCGGTCGGGCCATTCTTTTTCGGGTGAGTGATTATGATTCGGGGTGGATTGAGACTTATTTTGTTGG…
>mor_circ_0000449_junction_seq
TTTGTTGGCTCAAGGACCTAGGTGTCCTTGCGGAAATAAAGC
>mor_circ_0000450
GCCACTTTGTCTTGATCGCCGCGACCGTCAAGTACTCGCTATCATGGATCGCCATGAAAGGATACCGTTCTAACATATCCTACCGTTTCATCTTCCTGTCGGCTGCGGTAACTTACGGCATTGTTGTCTACAAGACTTTGCGCGCACGTGCCAAGCAACGAGCTCCCCAGATCAGCCCTCTGGCGCTCGCTGCAGATGAGAACGTTCAGTACTTGG
>mor_circ_0000450_junction_seq
ATGAGAACGTTCAGTACTTGGGCCACTTTGTCTTGATCGCCG
>mor_circ_0000451
GGTCCGGATCCATGGCCTGCAGCTTCCTCATCTCGGAGCGCGGGTGGACGCCCGAGGCGGCGCTCGCGCGTTTCACGGAGCGGCGGATGAGGCCCAAGTTCGGCGCCGGCGTGTCCATCCCCTCGCAGCTCCGCTGGATCAGCTACGTCGACCGGTGGACCAAGACGGGGAAGAAGTACGTCGACCGCCGGTTCGAGATTGTGGAAATCCACGCCTGGG
>mor_circ_0000451_junction_seq
TTGTGGAAATCCACGCCTGGGGGTCCGGATCCATGGCCTGCA
>mor_circ_0000452
TCGGTAGATGTAGGTGGCGCCCATGGGGACGTCGCGGCCGATGGCGCCGGCGAAGCCGACCACGTTGATGAGGATGCCGGCGATGTAGGCGGCGTAGGCGCGCCAGTGAATACCCCACGTGAAGTAGTACGGCCCCG
>mor_circ_0000452_junction_seq
ACGTGAAGTAGTACGGCCCCGTCGGTAGATGTAGGTGGCGCC
>mor_circ_0000453
CTAGAGTGGGTGAGATAAGTGAGAGCTCTAGTCGAGCGGGCACTGGGAATGGGCTGCTTTACAAGGTGCGTAAATGCCATGCCCACCCGCTCCAAATGCAAGCTAACATTTATGCGCCCAACAGCATACGGAGATGTTAGTCGCATGGAAGAATGGAGAGCCAGAGCTGCGCTACAGTCTTAAACGGGAGTTTGCGAAAGGGATGCACGACAAGGAAGATCAGCGG
>mor_circ_0000453_junction_seq
CACGACAAGGAAGATCAGCGGCTAGAGTGGGTGAGATAAGTG
>mor_circ_0000454
GTACCAACAAAAGTGCCCGGATGCCAATCATAGCGATTTGAGAACTCTGAAGAGATTCGCCGAATTTATAGCCAGCTGTACTTCGGGGATTCTTGACCCGGAAGGCAAAGCTACTGTTCAGACTGTGCGCAATCACTTCCGTCGCTTTGTGTCAGGCTGGAATCGCAACAACCCTAAATCATTGATCACGAGAGATCATACGGATTCCATCACCAATG
>mor_circ_0000454_junction_seq
ATACGGATTCCATCACCAATGGTACCAACAAAAGTGCCCGGA
>mor_circ_0000455
CGCTACCCCACGCTCAGGTACCTGCTCAGCGTCTGCACGGGGTCCGGGTTCCTGGCCAAGTCCGGGCTGCTGGACGGGCGCCGGGCCACCACCAACAAGGCGGCCTGGTCGTGGCCGACGCAGTTTGGCACCAACGTGACCTGGGTCCCTACTGCGAGGTGGGTCGAGGATGGGAATATCTGGTCTAGCTCTGGTGTTTCTGCAGGTTAGTCTGTCTGTATTTTTTCTGTTTAATTTTTAATTCCCCCAAGATATTTTCGAGCTGGTGTGTTTACCATGTTTGTCTTGTGTACGAACACGTGCTGACTCGGCCTTCAAAGGCATCGATATGACGTATGCCTTCTTCTCCAGAATTCTCGACCAGAAGCTGG
>mor_circ_0000455_junction_seq
GAATTCTCGACCAGAAGCTGGCGCTACCCCACGCTCAGGTAC
>mor_circ_0000456
GGAACGTCTACCTCGGCGAGAGGCGGAGGCGCGCCGCCACGGTGCTGAACCGTGCGCTCTGTGCTGCAGAGGCCGCGTACCAGGCCGGCGGCCTGGCCAGGGCCGAGATACTGGGCCCGGCGGAGGCGGTGGCGCGGGATACGCTCGCGGCGCAGATGGCGCT
>mor_circ_0000456_junction_seq
GCTCGCGGCGCAGATGGCGCTGGAACGTCTACCTCGGCGAGA
>mor_circ_0000457
GGAAGCGCCCGTCCATGGCTCGCGCCGTTGCGGCCGCCACGAGCGCACCGGCCGCGGCCGATGACATGTCTTCTCCGACAGCCGCCACTCCCGTCGCGACCAACAAGCCGAGGCGCGTGAGGACGGGATGCCTGACGTGCCGAGAGCGGCATTTAAAGTGTGACGAGGGCACGCCCGATTGTTTGAACTGCAGGAAGAGCAACCGTGAATGCAAGCGGGGAGTCCGGCTGAACTTTATTGACGTGCAA
>mor_circ_0000457_junction_seq
CTGAACTTTATTGACGTGCAAGGAAGCGCCCGTCCATGGCTC
>mor_circ_0000458
GCTGGGCTTCCAGGGCTTTGTCGTCTCTGACTGGTATGCCCAGCACGCCGGTGTCGGAACCGCACTCGCAGGCATGGACATGGTGATGCCCAGCGGTATTCCCATGTGGGACAAGCACCTGGTCGAGGCCGTCAACAACGGTTCAGTCCCCGAGGTCAGGCTTGATGATATGGTCACCAGGGATCCTCAGCAACTGGTACAAGTTCAACCAGGACAAGGACTTTGTGCCAGGCGTCGGCATGTTTGGCGACATGACCAAGTCTCACAAGAAGGTTGTTGGCCGCAACCCGGCCTTCAGGGAGGCCGTCTACCAGTCGGCGGTCCAGAGCCACGTGCTCGTCAAGAACACCAAGAACGCCCTCCCGCTCAAGAGCCCGGAGCTCATCTCCCTGTTTGGCT…
>mor_circ_0000458_junction_seq
CAGTTCGCCGACCACCCCAACGCTGGGCTTCCAGGGCTTTGT
>mor_circ_0000459
GGTTGTCAATGAAAACACCCCCTTGAGAGCAGCGGAGCGCACCAGGAAACCTCGCGCGTCATTCTCGGATAACCCCTACCTGGTCGAGTCCAGTCTTCCTCTGCCCGTTGACGAGCGTATAGTGGATCTCCGTCGGTCCTCTTTCGGGACCGTCCACTCGATCAGGCCGGTTGTTGCACCAACAGAGGCCACGACCACTCCTGCCTCCGTGTCGTCAGACCCCGGGGAGAAGGAAAAGACGTTCAACCCCACGGTGATCATGTTGGTTATCCTGGTAACGATATTTTCGTACCACCAGATGGCAGCAGGGTCGCTGTTCCCGACGTACCTCCTGGACCTGCCGAAACAGCCGCGGGGAACGCTGGACCTGATGGGCGGGCTGGGCTACGACGTCCACGA…
>mor_circ_0000459_junction_seq
GCCGTCATCTTCCCCATCTACGGTTGTCAATGAAAACACCCC
>mor_circ_0000460
GATGAGCGCCGTGGGGAAGATGACGATGCCGCAAAACGCCTGCAGGAAGAGGCACGCGTAGATGCCCGCGTCCGCCGCCGGCGTCGACAGCATCGACAGGAACGGGATGAACACGTAGCTGAACGGGTACAGCAGCACCACGCTGACCAGCGAGAACCAGATCCCCGCGCTCTCCACGTAGATGGGGAAGATGACGGCCTGCACAAACAGCGCCACGATCCCGTTGATGGACAGGAACGTCCCCACGTCGTGGACGTCGTAGCCCAGCCCGCCCATCAGGTCCAGCGTTCCCCGCGGCTGTTTCGGCAGGTCCAGGAGGTACGTCGGGAACAGCGACCCTGCTGCCATCTGGTGGTACGAAAATATCGTTACCAGGATAACCAACATGATCACCGTGGG…
>mor_circ_0000460_junction_seq
TGATCACCGTGGGGTTGAACGGATGAGCGCCGTGGGGAAGAT
>mor_circ_0000461
ATGACGATGCCGCAAAACGCCTGCAGGAAGAGGCACGCGTAGATGCCCGCGTCCGCCGCCGGCGTCGACAGCATCGACAGGAACGGGATGAACACGTAGCTGAACGGGTACAGCAGCACCACGCTGACCAGCGAGAACCAGATCCCCGCGCTCTCCACGTAGATGGGGAAGATGACGGCCTGCACAAACAGCGCCACGATCCCGTTGATGGACAGGAACGTCCCCACGTCGTGGACGTCGTAGCCCAGCCCGCCCATCAGGTCCAGCGTTCCCCGCGGCTGTTTCGGCAGGTCCAGGAGGTACG
>mor_circ_0000461_junction_seq
TCGGCAGGTCCAGGAGGTACGATGACGATGCCGCAAAACGCC
>mor_circ_0000462
GTCCTCGACGATGCCCTCGAGCTTGCGCAACCTCTTCATCAGCTCCGCCTCGCGCTCGCTGGCGGCTGCTCCGTGCCGGCCGGGCTCGCCGGCCGCGGTGTGTGGGCCGCCGCTGCTGCTGCCGGGGTCCTTGGGCCGCGGTCTGCGCGGGGCTCGCCCGGGGGCGGGGAAGACGCAGCTCACGCGCGCGCGGCGGCAGTTGGTGCAGGGCTGCAGGTGGTCGCACTTGACCTTGCGCTTGCGGCAGATGATGCAGCTGCGCGGGTTCAGGGACCCGTCGGGCAGCACGTCGGGCCCGTAGACGGTCGCGCCGGCCGGGGTCGTCGTCCTCGCCGCCGCGGCGCCGTGCGCGCCGACCGTCCTGAGGCTGCTGTCGCTGCGTGCGGGGGTGTCGGCGGT…
>mor_circ_0000462_junction_seq
AACGAGGGGCTGCTGCTCATGGTCCTCGACGATGCCCTCGAG
>mor_circ_0000463
GATGCCTTGAGGAAGGCGTGGCTGGACATGTAGATCGGCTCGGCGACGTAGATCCAGTAGCCGGTGTCGATGAGCTGCTGCTTCGACAGGGTCCACAGGTCGCGACCCAGCGCGGCCCGCTGCAGCGGCACTCCGATTATGATGCCCATGACGATGGTGCAGAACCAGGCCAGGAGCAGGCACAGGTCGTCCCAGCCGGCTTCGGGCATGG
>mor_circ_0000463_junction_seq
CCCAGCCGGCTTCGGGCATGGGATGCCTTGAGGAAGGCGTGG
>mor_circ_0000464
CCGCTTGCATGGTGAACCCAGGTCCCTGTCCAAACCATCGGCGTCACCTTGTCGCTCGTTGTGCTCGACCGTTGTGTTCCATCAGTAGCCGCACCGCTGCTTGCATCCCCTACTTGGCTCGGGTATTCTTGGGGATCTCGCCGCTTTCAAGCCCGGTCAGGCGCTGCTCCGACG
>mor_circ_0000464_junction_seq
CGGTCAGGCGCTGCTCCGACGCCGCTTGCATGGTGAACCCAG
>mor_circ_0000465
GTCGTTCCGCCTGCTGCCGGGCATGGACGGGCCCTCGGCCCGGCTTTCGCTGCTGCAGAGGGCGCAGTCCGCCGTCGGGTCGCGCCGGGTGCCCATGCTCTGGGGCCAGTGGGAGCTGACGTCGCCGACCGTCGTGCAGCCGGGCAACCCGACGCCGCTGCCCATCTGCGTGCGCTTCATCCCCGACGCCCGGCGGTCCTCCCCGGCCGTGCGCGGCAGCCCCGCCCCCACCGTCCGCCTGCTGTCGCTGGTGCTGCGCGTGCAGAGCCTCGCCNNNNNNNNNNNNNNNNNNNNNNNNNNNNNACGGCGCGCCGAGGCGGCAGACGTGCGCGCGCGCCAGCGAGTGCGCCAGCATCTGGCCGCCGCGCGGGGCCGGGCTGCCGGGGAGGCACCTGCTGG…
>mor_circ_0000465_junction_seq
CTACGTTCCCTGCGCGGACGAGTCGTTCCGCCTGCTGCCGGG
>mor_circ_0000466
TACAGGTTCGGGACGGTCAGGGGCGAGCCGTCGCCCGTCTCGCACACCACGCGGGCCAGGGCGTCGGCGGCGTCGCTGGTGACGTCGCGCAGGCGCAAAGGGGCCAGCGACTCGGCGCTGACTCGGTTGAACATGGGGAACCAGGCCGGGTCCTCGTTGACGCGGCGCATGGTGTCGGGCTGCAGCGCCAGGATCTGCTCGCCAAAGTCCTTGCCGAACTCGTCAAAGCTGGCCTCGGACGCGCGCATGGCCGCCGACCCCAGCCGGTGG
>mor_circ_0000466_junction_seq
GCCGCCGACCCCAGCCGGTGGTACAGGTTCGGGACGGTCAGG
>mor_circ_0000467
GGTACTTTGGCGGCGAGTTCGACAGGACCGAGTCCCGGGGGATGGTCAAGGCGCGATCGGCCATCTCGCGCGTCACCTTTGAGGCCGCCGAGCTGCCGCGCATCGAGACGGGGGCCATCTTCCCCATGGTGACCAACTCGGGGCCCATGGGCTTCTGGTTCTTGTACTTTATCTACTCGAACCGGGACGTGCTGGCCCGCGTCCGCGCCGAGCTCCAAGCCGCCACCGTCCTGACGCCAAACGACGACGACGGCACGCAGACGGCGTCCTTCAACCTCGCCCGCGTCGAGTACTCGTGCCC
>mor_circ_0000467_junction_seq
CCGCGTCGAGTACTCGTGCCCGGTACTTTGGCGGCGAGTTCG
>mor_circ_0000468
GTTGAAGGACGCCGTCTGCGTGCCGTCGTCGTCGTTTGGCGTCAGGACGGTGGCGGCTTGGAGCTCGGCGCGGACGCGGGCCAGCACGTCCCGGTTCGAGTAGATAAAGTACAAGAACCAGAAGCCCATGGGCCCCGAGTTGGTCACCATGGGGAAGATGGCCCCCGTCTCGATGCGCGGCAGCTCGGCGGCCTCAAAGG
>mor_circ_0000468_junction_seq
GCAGCTCGGCGGCCTCAAAGGGTTGAAGGACGCCGTCTGCGT
>mor_circ_0000469
CCCCTTGGCATCATTCACCGGCTTGCAGCTGTTGTTGCCCATGGTGCCCTGGCCCATCTTGACGTCCTCCCAGCGCAGGGGCCCGGTCAGCTCGAGGTCGAAGCCGACGACCAGCACGGCGGCCATGGAGACGACCTCCTGCAGGACAAAGTGGCGGCCGGGGCAGAGGTGGGCGCCGCCGCCCCAGACCTGGTAGGCGGCCTTTTGCTCCCTGGTCAGCGGCCGCAGGAACCGGTCCGGGCGGAACTCGAGCGCGTCGTCGCCCCAGATCTCCCTGGACCGGTGGCCGATGCCCGTGCTGATCTGCAGATCCGTGCCCTTTTTGAAGAGGTAGGAACGCCCCTCGCCGTCGCGCAGCGTCGCGTCGCCGACCATGCGCCGGTTCTGCACGCCATTGTT…
>mor_circ_0000469_junction_seq
AGCCCATGGGCCCCGAGTTGGCCCCTTGGCATCATTCACCGG
>mor_circ_0000470
GCACGGGCATCGGCCACCGGTCCAGGGAGATCTGGGGCGACGACGCGCTCGAGTTCCGCCCGGACCGGTTCCTGCGGCCGCTGACCAGGGAGCAAAAGGCCGCCTACCAGGTCTGGGGCGGCGGCGCCCACCTCTGCCCCGGCCGCCACTTT
>mor_circ_0000470_junction_seq
CTCTGCCCCGGCCGCCACTTTGCACGGGCATCGGCCACCGGT
>mor_circ_0000471
GCACGGGCATCGGCCACCGGTCCAGGGAGATCTGGGGCGACGACGCGCTCGAGTTCCGCCCGGACCGGTTCCTGCGGCCGCTGACCAGGGAGCAAAAGGCCGCCTACCAGGTCTGGGGCGGCGGCGCCCACCTCTGCCCCGGCCGCCACTTTGTCCTGCAGGAGGTCGTCTCCATGGCCGCC
>mor_circ_0000471_junction_seq
GAGGTCGTCTCCATGGCCGCCGCACGGGCATCGGCCACCGGT
>mor_circ_0000472
GGTCTGGGGCGGCGGCGCCCACCTCTGCCCCGGCCGCCACTTTGTCCTGCAGGAGGTCGTCTCCATGGCCGCCGTGCTGGTCGTCGGCTTCGACCTCGAGCTGACCGGGCCCCTGCGCTGGGAGGACGTCAAGATGGGCCAGGGCACCATGGGCAACAACAGCTGCAAGCCGGTGAATGATGCCAAGGGGCTGCAGGCCAAG
>mor_circ_0000472_junction_seq
GCCAAGGGGCTGCAGGCCAAGGGTCTGGGGCGGCGGCGCCCA
>mor_circ_0000473
TCCTGGTGGCCCTTGTCGAGGGAGTCGAGGGGCCCGCTCTTGTAGAAGAGGGTCCAGACGACGCGGACCTCGTCGTCGGACACGTGCTCAAAGAGGCCGGCGTCGATCATGTGGATCATCTGGTACGGCTGGGCGCCGACCGAGGCCTGCAGAAAGGCGTAGTAGGCGGCGCCCGAGGCAAAGTGCCACTCGAGCCCGAACTTGTTGACGACGGAGCCGTCGCGCTCGTAAAAGGTGAAGCTGGCCGACGGCAGGAACAGCTCCTGCAGCTCG
>mor_circ_0000473_junction_seq
AGGAACAGCTCCTGCAGCTCGTCCTGGTGGCCCTTGTCGAGG
>mor_circ_0000474
CGCCCTGGTTGCAGGTGGAAAGAGGACAGGGGGCTCTGTTGCCCAGGGCTCGAGTGCTGGCTTGGGCGCCTCTGGTGGAGCACCAGGTTCAAGCAGTGGCGCCCTCCCTCCGGGTACGGCTCGGTTTGCGCAAAGCACAAACGACGAAGATTTCTCGGCGGCGACCAGGGCTCTCTACGAGAGGGAGCTTGCCCGGGGTGTAGGCGAGGACGAGGAGATCCTGACGGCCGAGGAGGCGCCGGCGACAGG
>mor_circ_0000474_junction_seq
CGAGGAGGCGCCGGCGACAGGCGCCCTGGTTGCAGGTGGAAA
>mor_circ_0000475
GCAGGTAGCAAGCCCGTGTCGTTGTTAAGGCTCGCTGGCTTCTCCTTGATCCTCTCAGAGGGGAGTAGGCCCGTGTCATTGGTGTAGCTTCTGGCGACGATCCCCATGCCAGAACCCTCGGGCCGGAAAGCCGGGTGTGCCCATATCGGCGGCGTCCTGGCCCTGATCGACGGCGGCGGTACTGGCGGCGGCGCGTCCCTTAGGTCGCCGCTCCACCTCGCGTTGCTGTTCGCCCAGGCCGGAGGACACTTCTTGCC
>mor_circ_0000475_junction_seq
GGCCGGAGGACACTTCTTGCCGCAGGTAGCAAGCCCGTGTCG
>mor_circ_0000476
CTGGAGCTACACAACACAGGTCCGGATGTTGAGATGTTTGCGAAGGGAGGACAAGCTGCGGATGCGCTGCAAATTGATCTGATTCTTCCAAGGAAGCAAATATGCTCATCTAAGAAATTCCAATTCGACTTGTGGATGTCAGTACTGACCTG
>mor_circ_0000476_junction_seq
GTGGATGTCAGTACTGACCTGCTGGAGCTACACAACACAGGT
>mor_circ_0000477
GTTCGACAATTCTTGCCCTCGCGAAAAACAAAAAAAAAAAAATCAACACCGCGCTTTATTTTTCCTCCCTTTGTAGCTTTCGGCCGCACGCCCCTCCGTAACCGCCGAAGATGGATTTCTCAGACTCCTTGTGAGACGACCCTTTGTTCCCAAAAGAAGACCTAGCGGTATCCTGGCCGTCGCGTCATTTTGACTGTTGGTCGTCGCTAACCTCCTCATGTCGCCGTCCTGCGCGGGCGTGCGCCTCGCTTGAATTTACAGCCGGATTGTCAACCTTGTGGTTGCTGTTGTTATGATCCTTGGAGGAATCTCGCAGTTCTTCTCCGACACGAACGGATTGTATGTCTTTGCCCGTCAACCCAAACCAGGTTCCCGAATTCGGCGCTTTAGCTGCGTTAT…
>mor_circ_0000477_junction_seq
ATGTCATTGTTTTTGGCCTTGGTTCGACAATTCTTGCCCTCG
>mor_circ_0000478
TCCTGTTTCCTCCAAGTCATGACGTGATCTATCAGGCTGCTCCTCTATTCGCGTCTTGCTTTACGTGTACCTTTAACATGGTAACGTTATCTTTTCGGCTGACATGACACACATGGACAGCTATTAATTACTCGACACATCCCTGAACCAGGACGTGTCACCCAAAAATTTCCCCGCTTCCGTTGTGAGGAATTTTGCTATTATTGG
>mor_circ_0000478_junction_seq
GAGGAATTTTGCTATTATTGGTCCTGTTTCCTCCAAGTCATG
>mor_circ_0000479
GGTCTAGCCTGGGGGGAGTCGGTTTTTTTTGGTGGTTTTTCTGAACTTCGGTTTTCTCCCACCTTGTTTGTCTATCCTCCCTTCATCCCCGTTTTTTTTCTCCCGCAGCAGACAAGACAGACAAGACAAGGCGTCATCCCCACCGCCCGTCAAGGTGGCTTTGGCAGGTTGAAA
>mor_circ_0000479_junction_seq
GGTGGCTTTGGCAGGTTGAAAGGTCTAGCCTGGGGGGAGTCG
>mor_circ_0000480
ATTTCCCTCCCATACCTTCGGAAGCTCGGATGTCCCGGCTGGTTGGTTGGAATGTTGGAGTTTGCCGTCGCCGGCGACCCTGATGTCTTGACTTGCGAGTCTGCCTGAGGTCCCTGCGTCTGCTCCTTCGCGCCATTG
>mor_circ_0000480_junction_seq
GTCTGCTCCTTCGCGCCATTGATTTCCCTCCCATACCTTCGG
>mor_circ_0000481
CGCCATATCACTATGTGTCAAGTCGATCGGGTTTCTTTGTCGGCCTTTCGATGCTACCGAATACTGTTGGGATAGCACAAGGCCCATGATTTCACAGAGCTTAACATATTGCAGAAAAAACTGCACATGTCTTTGATCTGGCGGATATTGGCTTGGAAGACCGGGCTCG
>mor_circ_0000481_junction_seq
TGGCTTGGAAGACCGGGCTCGCGCCATATCACTATGTGTCAA
>mor_circ_0000482
GCTTGCCTGACGACGATCCTATGATGATGTCTCACGCCTCTTCCTTCTTTCAACCAGATAACCATGCTCTTGGCGGCTCTGGAGATGCTGCCAGTTCAGATGAGGAAGAGGACAAACTCAAAGATCCTCGCATCGAACACATGATCACCCTAGTCGGTAATGTACGCAACCGAACAGTCTTCATTGTCGATGACATGATCGACAAGCCGGGCAGTTGGATCGCTGCTGCTGAAGCCGTCGTCAAACGGGGTGGCGCCACGACG
>mor_circ_0000482_junction_seq
AAACGGGGTGGCGCCACGACGGCTTGCCTGACGACGATCCTA
>mor_circ_0000483
ATTCACGGTGTTGGGCGCAAGGGTATTTCCTGAGGGACGAGCAAACGGAAGGCGTTGTATTTGTGTACCAGGTGACGATGAGGGGACATTGTTCATCACCGAATGCTACGCTACAGTGTGGTTTGTATGGAAATATGTATGGTTTTCCAGGTTCACTGGTCAAGCCAGCACCTATCTTTTG
>mor_circ_0000483_junction_seq
CAAGCCAGCACCTATCTTTTGATTCACGGTGTTGGGCGCAAG
>mor_circ_0000484
GCTGGCCACCGGCTCAGTACAACCCAGCCGATCCGGCACTCCTGTACCCGGGCAGCGTGCCAAGGGCCCCGGTGGAGCTACCAGCGATGGTGAGGCTACCGGTGGAGAGATGTCGGATGGCGGCATTAAGAAGAACCGACTTAAGTTGGGAGCCACCGGCAGCAGTTCTCGTGGCACGCCTGTTGGCTCCAGGGCCGGAAGCCCTATTCCAGGATCTGGTAGGTTTCTGGATACACTCACTGTTCAAATTTGCTGTGCCGGGTAACTGTTAACCACTCGAACCTTATAGGCTCAAAACCCGGATCGCCCATTAAGGCTGACAGCCCCAAGCCGGGCGTTGTCACTCCTGACGAGATC
>mor_circ_0000484_junction_seq
GTTGTCACTCCTGACGAGATCGCTGGCCACCGGCTCAGTACA
>mor_circ_0000485
GTGCGGCTGCGAGTGGTGGCAGTTCTGGTAGTCCTGTTGTCAACATCGATGGCTTCGCCGTTGCTTTACAAGCAGGTGGTAGAGCTGACGGGGCATCCACCGACTACTTTTTGCCCCTCGATCGCCCACTTCGAGCTCTCCAGTGCCTACAACAGGGCAAACCCATCACCCGTGGTGATATTCAGT
>mor_circ_0000485_junction_seq
TCACCCGTGGTGATATTCAGTGTGCGGCTGCGAGTGGTGGCA
>mor_circ_0000486
GTGCCTACAACAGGGCAAACCCATCACCCGTGGTGATATTCAGTGTCAGTTCCTGCTGAAGCCGTTTGATGAGTACCGCCGTCTCGGCTTGGCACCCGAATGGGAGGCACAGATGCGCAAAGCGTTCCCCAAAGAAACAAACTTGCTGGTCGCCGAGATCATCCTACCTGAGGGTCCCTCATCTAACAAGGTGGAGGAAGGTGATGTTCTCCTCAAG
>mor_circ_0000486_junction_seq
GAAGGTGATGTTCTCCTCAAGGTGCCTACAACAGGGCAAACC
>mor_circ_0000487
ATATCTGGAGCGCGGGATGCATTTTCGCCGAGATGCTTGAGGGCAAGCCACTCTTCCCTGGCAAGGATCACGTAAACCAATTTTCCATCATCACGGAGTTGTTGGGAACCCCGCCCGACGATGTGATCAACACAATCGCCAGCGAAAATGTATGCCTCGAGGAACTCATGCCATCCTTATTATGAAATATACTAATTCTTGCGAAAACATGACAGACTCTGCGATTCGTCAAGTCACTCCCCAAGCGGGAGCGACAGCCTCTCAAGAACAAATTCAAGAACGCTGACCCATCAGG
>mor_circ_0000487_junction_seq
CAAGAACGCTGACCCATCAGGATATCTGGAGCGCGGGATGCA
>mor_circ_0000488
GCATCTCGGCGAAAATGCATCCCGCGCTCCAGATATCTACCTCGACGTCGTATTTTTGCCAAGTAAGCATAATCTCCGGCGCGCGGTAGTACCTAGTGGAAACATATCCGGTCATCTGGGGGTCCTGAATGCGAGCAAGACCAAAGTCGCAGATCTTCAAGTCGCA
>mor_circ_0000488_junction_seq
GTCGCAGATCTTCAAGTCGCAGCATCTCGGCGAAAATGCATC
>mor_circ_0000489
GAGCCGACTATGTCGACACAACGGGCGAAATGATCATCAACGCAGAGTGGGGATCCTTCGACAACCAGCTCAACGTGCTTCCCAGCACACCATGGGACGACGCCCTGGACCGCGAAAGCAACAATCCTGGCGTCCAGATGTTTGAGAAGCGGGTATCGGGCATGTTTCTCGGCGAGATTCTGCGTCAAGCTGTCGTGGACGCAGTCAAGAACGACAAGG
>mor_circ_0000489_junction_seq
ACGCAGTCAAGAACGACAAGGGAGCCGACTATGTCGACACAA
>mor_circ_0000490
TGCATCACCAGCGTTGCACGCATGGGCTTCTTCACCAGCGACCGTTGCATCAACGAGTATGCCGAAGAGATTTGGAATATTGAGCCGCTCAAGGTTGGTGCGTAGACGAGAAAAGGGATTTTGGGTTCTGCTGATGAGTATTTTTATGGATTCGCTGGG
>mor_circ_0000490_junction_seq
TATTTTTATGGATTCGCTGGGTGCATCACCAGCGTTGCACGC
>mor_circ_0000491
GCGAATCCATAAAAATACTCATCAGCAGAACCCAAAATCCCTTTTCTCGTCTACGCACCAACCTTGAGCGGCTCAATATTCCAAATCTCTTCGGCATACTCGTTGATGCAACGGTCGCTGGTGAAGAAGCCCATGCGTGCAACGCTGGTGATGCACTTG
>mor_circ_0000491_junction_seq
GCAACGCTGGTGATGCACTTGGCGAATCCATAAAAATACTCA
>mor_circ_0000492
CCGGAACTGAGGCATCTGGTACCAGCAACATGAAGTTTGTTCTCAATGGTGGTCTGATCATCGGTACTTGCGACGGTGCAAACGTAAGTAATGAAACTCTCTTGAAAGCTTTCGAAGAATTGCCTACCATCAGCATTGGTCATTCATCCCTAACACTAAACTTTCTTTACAGATCGAGATCACTCGCGAGATTGGCGAAAACAACATCTTCTTGTTCGGAAACCTTGCTGAGGATGTCGAGGACCTTCGCCATGCACACACTTACGGCAAGACCCACGCCATTGACCCCGAGCTCCTCAAGG
>mor_circ_0000492_junction_seq
TTGACCCCGAGCTCCTCAAGGCCGGAACTGAGGCATCTGGTA
>mor_circ_0000493
GTTGTCTTCCTCGAGGACTACAACGTTAGCAAGGCTGAGATGATCATCCCTGCCAATGACCTCAGCGAGCACATCTCCACAGCCGGAACTGAGGCATCTGGTACCAGCAACATGAAGTTTGTTCTCAATGGTGGTCTGATCATCGG
>mor_circ_0000493_junction_seq
CAATGGTGGTCTGATCATCGGGTTGTCTTCCTCGAGGACTAC
>mor_circ_0000494
GACGAGGACATTGGTGACAAGCTCAAGGTTGTCTTCCTCGAGGACTACAACGTTAGCAAGGCTGAGATGATCATCCCTGCCAATGACCTCAGCGAGCACATCTCCACAGCCGGAACTGAGGCATCTGGTACCAGCAACATGAAGTTTGTTCTCAATGGTGGTCTGATCATCGG
>mor_circ_0000494_junction_seq
CAATGGTGGTCTGATCATCGGGACGAGGACATTGGTGACAAG
>mor_circ_0000495
ATTATCCACCTCATCAACAGCGTCGGCGCCGTGGTAAACAAGGACGAGGACATTGGTGACAAGCTCAAGGTTGTCTTCCTCGAGGACTACAACGTTAGCAAGGCTGAGATGATCATCCCTGCCAATGACCTCAGCGAGCACATCTCCACAGCCGGAACTGAGGCATCTGGTACCAGCAACATGAAGTTTGTTCTCAATGGTGGTCTGATCATCGG
>mor_circ_0000495_junction_seq
CAATGGTGGTCTGATCATCGGATTATCCACCTCATCAACAGC
>mor_circ_0000496
ATTGAGGTTTTCCTCAAGGACCACCACGAGGATCACTTCGAGTCCCTGAAGCGCCGCCGAGAGGCCACCAGCGCCACCAATGGATATCGCGAGGAGGATGTCTTCAGGCTGGGTTTCACCTTCAGCTTCCCCGTGGACCAGG
>mor_circ_0000496_junction_seq
TCAGCTTCCCCGTGGACCAGGATTGAGGTTTTCCTCAAGGAC
>mor_circ_0000497
CAGATTGAGGTTTTCCTCAAGGACCACCACGAGGATCACTTCGAGTCCCTGAAGCGCCGCCGAGAGGCCACCAGCGCCACCAATGGATATCGCGAGGAGGATGTCTTCAGGCTGGGTTTCACCTTCAGCTTCCCCGTGGACCAGG
>mor_circ_0000497_junction_seq
TCAGCTTCCCCGTGGACCAGGCAGATTGAGGTTTTCCTCAAG
>mor_circ_0000498
GTCGCGATCCCAAAGGAGCTCATGGTTGCCAAGACTTCCGAAGAACTCTTTGCCTTCCTCGCCAAGCAGATTGAGGTTTTCCTCAAGGACCACCACGAGGATCACTTCGAGTCCCTGAAGCGCCGCCGAGAGGCCACCAGCGCCACCAATGGATATCGCGAGGAGGATGTCTTCAGGCTGGGTTTCACCTTCAGCTTCCCCGTGGACCAGG
>mor_circ_0000498_junction_seq
TCAGCTTCCCCGTGGACCAGGGTCGCGATCCCAAAGGAGCTC
>mor_circ_0000499
TTCCCTGGAGACCGCGATCTTCTCAGCAGGGTATCCATCATTGAGGAGGGTCAGACCAAGATGGTTCGCATGGCGCACCTTGCCATCATTGGATCCCACAAGGTCAACGGTGTCGCAGAGCTCCACTCGGATTTGATCAAGACCACAATCTTCAGGGACTTCGTCGAGATCTTTGGTCCCGACAAGTTCACAAACGTCACAAATGGTATCACGCCACGAAGGTGGCTGCATCAGGCCAACCCCAAGCTGTCAGAGCTCATTTCCACCAAGTGCGG
>mor_circ_0000499_junction_seq
GCTCATTTCCACCAAGTGCGGTTCCCTGGAGACCGCGATCTT
>mor_circ_0000500
CGGTGAATATGAGAGCTCAGTCGCCGACCAGCAGCGTGCCGAGACGATCAGTGCCGTTCTCTACCCCAATGACAACCTCGAGCGAGGAAAGGAGCTGCGTCTCAAGCAGCAATACTTCTGGGTTGCCGCTTCGCTCTACGATATTGTTCGTCGG
>mor_circ_0000500_junction_seq
[truncated: 33,393 more rows]
